# Supplementary material for: Targeted metagenomics using bait-capture to detect antibiotic resistance genes in retail meat and seafood
Source: Front Microbiol. 2023 Jul 13;14:1188872. doi: 10.3389/fmicb.2023.1188872 (PMC10373929; doi:10.3389/fmicb.2023.1188872)
Supplement: Supplementary file 2 [file Data_Sheet_1.xlsx]

## Sheet: Supplementary file S1
Gene sequences used to design bait probe library
>1__dfrA32__NG_047729.1__1 NG_047729.1 Salmonella enterica H_SAL_02530 dfrA32 gene for trimethoprim-resistant dihydrofolate reductase DfrA32, complete CDS
>2__aac(6')__NG_052380.1__1 NG_052380.1 Acinetobacter baumannii 1656-2 aac(6') gene for AAC(6')-Ia family aminoglycoside 6'-N-acetyltransferase, complete CDS
>2__aac(6')__NG_052221.1__2 NG_052221.1 Burkholderia vietnamiensis HI3392 aac(6') gene for aminoglycoside 6'-N-acetyltransferase, complete CDS
>2__aac(6')__NG_052259.1__3 NG_052259.1 Chamaesiphon minutus PCC 6605 pCHA6605.01 aac(6') gene for aminoglycoside 6'-N-acetyltransferase, complete CDS
>2__aac(6')__NG_052163.1__4 NG_052163.1 Enterococcus asini ATCC 700915 aac(6') gene for aminoglycoside 6'-N-acetyltransferase, complete CDS
>2__aac(6')__NG_052169.1__5 NG_052169.1 Enterococcus dispar ATCC 51266 aac(6') gene for aminoglycoside 6'-N-acetyltransferase, complete CDS
>2__aac(6')__NG_052168.1__6 NG_052168.1 Enterococcus durans ATCC 6056 aac(6') gene for aminoglycoside 6'-N-acetyltransferase, complete CDS
>2__aac(6')__NG_052291.1__7 NG_052291.1 Enterococcus faecalis 13-SD-W-01 aac(6') gene for aminoglycoside 6'-N-acetyltransferase, complete CDS
>2__aac(6')__NG_052285.1__8 NG_052285.1 Enterococcus faecium 505 aac(6') gene for aminoglycoside 6'-N-acetyltransferase, complete CDS
>2__aac(6')__NG_052371.1__9 NG_052371.1 Enterococcus faecium DO aac(6') gene for aminoglycoside 6'-N-acetyltransferase, complete CDS
>2__aac(6')__NG_052275.1__10 NG_052275.1 Enterococcus faecium E980 aac(6') gene for aminoglycoside 6'-N-acetyltransferase, complete CDS
>2__aac(6')__NG_052260.1__11 NG_052260.1 Enterococcus faecium EnGen0019 E0680 aac(6') gene for aminoglycoside 6'-N-acetyltransferase, complete CDS
>2__aac(6')__NG_052261.1__12 NG_052261.1 Enterococcus faecium EnGen0039 E1630 aac(6') gene for aminoglycoside 6'-N-acetyltransferase, complete CDS
>2__aac(6')__NG_052159.1__13 NG_052159.1 Enterococcus faecium EnGen0171 VAN 219 aac(6') gene for aminoglycoside 6'-N-acetyltransferase, complete CDS
>2__aac(6')__NG_052160.1__14 NG_052160.1 Enterococcus faecium EnGen0176 VAN 345 aac(6') gene for aminoglycoside 6'-N-acetyltransferase, complete CDS
>2__aac(6')__NG_052161.1__15 NG_052161.1 Enterococcus faecium EnGen0191 HM1073 aac(6') gene for aminoglycoside 6'-N-acetyltransferase, complete CDS
>2__aac(6')__NG_052465.1__16 NG_052465.1 Enterococcus faecium MRSN 4777 aac(6') gene for aminoglycoside 6'-N-acetyltransferase, complete CDS
>2__aac(6')__NG_052290.1__17 NG_052290.1 Enterococcus faecium SD3B-2 aac(6') gene for aminoglycoside 6'-N-acetyltransferase, complete CDS
>2__aac(6')__NG_052140.1__18 NG_052140.1 Enterococcus faecium TX1330 aac(6') gene for aminoglycoside 6'-N-acetyltransferase, complete CDS
>2__aac(6')__NG_052447.1__19 NG_052447.1 Enterococcus faecium UC8668 aac(6') gene for aminoglycoside 6'-N-acetyltransferase, complete CDS
>2__aac(6')__NG_052207.1__20 NG_052207.1 Enterococcus hirae 19m aac(6') gene for aminoglycoside 6'-N-acetyltransferase, complete CDS
>2__aac(6')__NG_052337.1__21 NG_052337.1 Enterococcus hirae INF E1 aac(6') gene for aminoglycoside 6'-N-acetyltransferase, complete CDS
>2__aac(6')__NG_052281.1__22 NG_052281.1 Enterococcus hirae ATCC 9790 aac(6') gene for aminoglycoside 6'-N-acetyltransferase, complete CDS
>2__aac(6')__NG_052188.1__23 NG_052188.1 Enterococcus massiliensis AM1 aac(6') gene for aminoglycoside 6'-N-acetyltransferase, complete CDS
>2__aac(6')__NG_052162.1__24 NG_052162.1 Enterococcus mundtii ATCC 882 aac(6') gene for aminoglycoside 6'-N-acetyltransferase, complete CDS
>2__aac(6')__NG_052504.1__25 NG_052504.1 Enterococcus mundtii crl1656 aac(6') gene for aminoglycoside 6'-N-acetyltransferase, complete CDS
>2__aac(6')__NG_052177.1__26 NG_052177.1 Enterococcus mundtii CRL35 aac(6') gene for aminoglycoside 6'-N-acetyltransferase, complete CDS
>2__aac(6')__NG_052446.1__27 NG_052446.1 Enterococcus mundtii QU 25 QU25 aac(6') gene for aminoglycoside 6'-N-acetyltransferase, complete CDS
>2__aac(6')__NG_052165.1__28 NG_052165.1 Enterococcus phoeniculicola ATCC BAA-412 aac(6') gene for aminoglycoside 6'-N-acetyltransferase, complete CDS
>2__aac(6')__NG_052164.1__29 NG_052164.1 Enterococcus villorum ATCC 700913 aac(6') gene for aminoglycoside 6'-N-acetyltransferase, complete CDS
>2__aac(6')__NG_052254.1__30 NG_052254.1 Escherichia coli TUM11259 IncN aac(6') gene for aminoglycoside 6'-N-acetyltransferase, complete CDS
>2__aac(6')__NG_052429.1__31 NG_052429.1 Kitasatospora griseola MF730-N6 aac(6') gene for aminoglycoside 6'-N-acetyltransferase, complete CDS
>2__aac(6')__NG_052423.1__32 NG_052423.1 Pseudomonas aeruginosa AZPAE14826 aac(6') gene for aminoglycoside 6'-N-acetyltransferase, complete CDS
>2__aac(6')__NG_052294.1__33 NG_052294.1 Saccharospirillum impatiens DSM 12546 aac(6') gene for AAC(6')-Ia family aminoglycoside 6'-N-acetyltransferase, complete CDS
>2__aac(6')__NG_052187.1__34 NG_052187.1 Serratia marcescens UCI87 aac(6') gene for aminoglycoside 6'-N-acetyltransferase, complete CDS
>2__aac(6')__NG_052190.1__35 NG_052190.1 Serratia marcescens 1145_SMAR aac(6') gene for aminoglycoside 6'-N-acetyltransferase, complete CDS
>2__aac(6')__NG_052191.1__36 NG_052191.1 Serratia marcescens 1218_SMAR aac(6') gene for aminoglycoside 6'-N-acetyltransferase, complete CDS
>2__aac(6')__NG_052192.1__37 NG_052192.1 Serratia marcescens 1241_SMAR aac(6') gene for aminoglycoside 6'-N-acetyltransferase, complete CDS
>2__aac(6')__NG_052193.1__38 NG_052193.1 Serratia marcescens 276_SMAR aac(6') gene for aminoglycoside 6'-N-acetyltransferase, complete CDS
>2__aac(6')__NG_052194.1__39 NG_052194.1 Serratia marcescens 410_SMAR aac(6') gene for aminoglycoside 6'-N-acetyltransferase, complete CDS
>2__aac(6')__NG_052195.1__40 NG_052195.1 Serratia marcescens 907_SMAR aac(6') gene for aminoglycoside 6'-N-acetyltransferase, complete CDS
>2__aac(6')__NG_052209.1__41 NG_052209.1 Serratia marcescens SmUNAM836 aac(6') gene for aminoglycoside 6'-N-acetyltransferase, complete CDS
>2__aac(6')__NG_052212.1__42 NG_052212.1 Serratia marcescens B3R3 aac(6') gene for aminoglycoside 6'-N-acetyltransferase, complete CDS
>2__aac(6')__NG_052345.1__43 NG_052345.1 Serratia marcescens YDC563 aac(6') gene for aminoglycoside 6'-N-acetyltransferase, complete CDS
>2__aac(6')__NG_052419.1__44 NG_052419.1 Serratia marcescens FDAARGOS_79 aac(6') gene for aminoglycoside 6'-N-acetyltransferase, complete CDS
>2__aac(6')__NG_052420.1__45 NG_052420.1 Serratia marcescens FDAARGOS_65 aac(6') gene for aminoglycoside 6'-N-acetyltransferase, complete CDS
>2__aac(6')__NG_052427.1__46 NG_052427.1 Serratia marcescens RM66262 aac(6') gene for aminoglycoside 6'-N-acetyltransferase, complete CDS
>2__aac(6')__NG_052467.1__47 NG_052467.1 Serratia marcescens 90-166 aac(6') gene for aminoglycoside 6'-N-acetyltransferase, complete CDS
>2__aac(6')__NG_052471.1__48 NG_052471.1 Serratia marcescens CAV1492 aac(6') gene for aminoglycoside 6'-N-acetyltransferase, complete CDS
>2__aac(6')__NG_052472.1__49 NG_052472.1 Serratia marcescens BWH57 aac(6') gene for aminoglycoside 6'-N-acetyltransferase, complete CDS
>2__aac(6')__NG_052451.1__50 NG_052451.1 Serratia marcescens BIDMC 44 aac(6') gene for aminoglycoside 6'-N-acetyltransferase, complete CDS
>2__aac(6')__NG_052450.1__51 NG_052450.1 Serratia marcescens BIDMC 50 aac(6') gene for aminoglycoside 6'-N-acetyltransferase, complete CDS
>2__aac(6')__NG_052178.1__52 NG_052178.1 Serratia marcescens BIDMC 81 aac(6') gene for aminoglycoside 6'-N-acetyltransferase, complete CDS
>2__aac(6')__NG_052297.1__53 NG_052297.1 Serratia marcescens EGD-HP20 aac(6') gene for aminoglycoside 6'-N-acetyltransferase, complete CDS
>2__aac(6')__NG_052292.1__54 NG_052292.1 Serratia marcescens MC620 aac(6') gene for aminoglycoside 6'-N-acetyltransferase, complete CDS
>2__aac(6')__NG_052449.1__55 NG_052449.1 Serratia marcescens SM39 aac(6') gene for aminoglycoside 6'-N-acetyltransferase, complete CDS
>2__aac(6')__NG_052196.1__56 NG_052196.1 Serratia marcescens subsp. marcescens 546_SSON aac(6') gene for aminoglycoside 6'-N-acetyltransferase, complete CDS
>2__aac(6')__NG_052346.1__57 NG_052346.1 Serratia marcescens subsp. marcescens ATCC 13880 aac(6') gene for aminoglycoside 6'-N-acetyltransferase, complete CDS
>2__aac(6')__NG_052448.1__58 NG_052448.1 Serratia marcescens subsp. marcescens Db11 aac(6') gene for aminoglycoside 6'-N-acetyltransferase, complete CDS
>2__aac(6')__NG_052389.1__59 NG_052389.1 Serratia marcescens VGH107 aac(6') gene for aminoglycoside 6'-N-acetyltransferase, complete CDS
>2__aac(6')__NG_052284.1__60 NG_052284.1 Serratia marcescens W2.3 aac(6') gene for aminoglycoside 6'-N-acetyltransferase, complete CDS
>2__aac(6')__NG_052263.1__61 NG_052263.1 Serratia marcescens WW4 aac(6') gene for aminoglycoside 6'-N-acetyltransferase, complete CDS
>2__aac(6')__NG_052347.1__62 NG_052347.1 Serratia nematodiphila DZ0503SBS1 DSM 21420 aac(6') gene for aminoglycoside 6'-N-acetyltransferase, complete CDS
>2__aac(6')__NG_052336.1__63 NG_052336.1 Serratia sp. FS14 aac(6') gene for aminoglycoside 6'-N-acetyltransferase, complete CDS
>2__aac(6')__NG_052415.1__64 NG_052415.1 Serratia sp. SCBI aac(6') gene for aminoglycoside 6'-N-acetyltransferase, complete CDS
>2__aac(6')__NG_052468.1__65 NG_052468.1 Serratia sp. TEL aac(6') gene for aminoglycoside 6'-N-acetyltransferase, complete CDS
>2__aac(6')__NG_052466.1__66 NG_052466.1 Serratia ureilytica Lr5/4 aac(6') gene for aminoglycoside 6'-N-acetyltransferase, complete CDS
>2__aac(6')__NG_052175.1__67 NG_052175.1 Stenotrophomonas maltophilia TSM-30 aac(6') gene for aminoglycoside 6'-N-acetyltransferase, complete CDS
>2__aac(6')__NG_052189.1__68 NG_052189.1 Stenotrophomonas maltophilia As1 aac(6') gene for aminoglycoside 6'-N-acetyltransferase, complete CDS
>2__aac(6')__NG_052204.1__69 NG_052204.1 Stenotrophomonas maltophilia B4 aac(6') gene for aminoglycoside 6'-N-acetyltransferase, complete CDS
>2__aac(6')__NG_052138.1__70 NG_052138.1 Streptomyces albus J1074 aac(6') gene for aminoglycoside 6'-N-acetyltransferase, complete CDS
>2__aac(6')__NG_052341.1__71 NG_052341.1 Streptomyces lydicus NRRL ISP-5461 aac(6') gene for aminoglycoside 6'-N-acetyltransferase, complete CDS
>2__aac(6')__NG_052460.1__72 NG_052460.1 Streptomyces lydicus A02 aac(6') gene for aminoglycoside 6'-N-acetyltransferase, complete CDS
>2__aac(6')__NG_052461.1__73 NG_052461.1 Streptomyces lydicus A02 aac(6') gene for aminoglycoside 6'-N-acetyltransferase, complete CDS
>2__aac(6')__NG_052428.1__74 NG_052428.1 Streptomyces sp. 769 aac(6') gene for aminoglycoside 6'-N-acetyltransferase, complete CDS
>2__aac(6')__NG_052293.1__75 NG_052293.1 Streptomyces sp. CNS606 aac(6') gene for aminoglycoside 6'-N-acetyltransferase, complete CDS
>2__aac(6')__NG_052532.1__76 NG_052532.1 Streptomyces sp. CNY228 aac(6') gene for aminoglycoside 6'-N-acetyltransferase, complete CDS
>2__aac(6')__NG_052413.1__77 NG_052413.1 Streptomyces sp. GBA 94-10 aac(6') gene for aminoglycoside 6'-N-acetyltransferase, complete CDS
>2__aac(6')__NG_052469.1__78 NG_052469.1 Streptomyces sp. KE1 aac(6') gene for aminoglycoside 6'-N-acetyltransferase, complete CDS
>2__aac(6')__NG_052425.1__79 NG_052425.1 Streptomyces sp. M10 aac(6') gene for aminoglycoside 6'-N-acetyltransferase, complete CDS
>2__aac(6')__NG_052459.1__80 NG_052459.1 Streptomyces sp. MBRL 601 aac(6') gene for aminoglycoside 6'-N-acetyltransferase, complete CDS
>2__aac(6')__NG_052464.1__81 NG_052464.1 Streptomyces sp. NRRL B-24891 aac(6') gene for aminoglycoside 6'-N-acetyltransferase, complete CDS
>2__aac(6')__NG_052206.1__82 NG_052206.1 Streptomyces sp. NRRL F-4707 aac(6') gene for aminoglycoside 6'-N-acetyltransferase, complete CDS
>2__aac(6')__NG_052205.1__83 NG_052205.1 Streptomyces sp. NRRL F-4711 aac(6') gene for aminoglycoside 6'-N-acetyltransferase, complete CDS
>2__aac(6')__NG_052342.1__84 NG_052342.1 Streptomyces sp. NRRL S-1831 aac(6') gene for aminoglycoside 6'-N-acetyltransferase, complete CDS
>2__aac(6')__NG_052139.1__85 NG_052139.1 Streptomyces sp. SPB78 aac(6') gene for aminoglycoside 6'-N-acetyltransferase, complete CDS
>2__aac(6')__NG_052533.1__86 NG_052533.1 Streptomyces sulphureus DSM 40104 aac(6') gene for aminoglycoside 6'-N-acetyltransferase, complete CDS
>2__aac(6')__NG_052157.1__87 NG_052157.1 Streptomyces xiaopingdaonensis DUT180 aac(6') gene for aminoglycoside 6'-N-acetyltransferase, complete CDS
>2__aac(6')__NG_052445.1__88 NG_052445.1 Streptomycetaceae bacterium MP113-05 aac(6') gene for aminoglycoside 6'-N-acetyltransferase, complete CDS
>2__aac(6')__NG_052300.1__89 NG_052300.1 uncultured bacterium aac(6') gene for aminoglycoside 6'-N-acetyltransferase, complete CDS
>2__aac(6')__NG_052301.1__90 NG_052301.1 uncultured bacterium aac(6') gene for aminoglycoside 6'-N-acetyltransferase, complete CDS
>2__aac(6')__NG_052534.1__91 NG_052534.1 Variovorax paradoxus 110B aac(6') gene for aminoglycoside 6'-N-acetyltransferase, complete CDS
>2__aac(6')__NG_052200.1__92 NG_052200.1 Yersinia enterocolitica YE8850 aac(6') gene for aminoglycoside 6'-N-acetyltransferase, complete CDS
>2__aac(6')__NG_052198.1__93 NG_052198.1 Yersinia mollaretii IP22404 aac(6') gene for aminoglycoside 6'-N-acetyltransferase, complete CDS
>2__aac(6')__NG_052199.1__94 NG_052199.1 Yersinia mollaretii FE82747 aac(6') gene for aminoglycoside 6'-N-acetyltransferase, complete CDS
>2__aac(6')__NG_052201.1__95 NG_052201.1 Yersinia mollaretii 107/02 aac(6') gene for aminoglycoside 6'-N-acetyltransferase, complete CDS
>2__aac(6')__NG_052265.1__96 NG_052265.1 Yersinia mollaretii ATCC 43969 aac(6') gene for aminoglycoside 6'-N-acetyltransferase, complete CDS
>3__blaSPM__NG_050140.1__1 NG_050140.1 Pseudomonas aeruginosa blaSPM gene for subclass B1 metallo-beta-lactamase SPM-1, complete CDS
>4__cat-TC__NG_047562.1__1 NG_047562.1 Lactobacillus reuteri G4 pTC82 cat-TC gene for type A-9 chloramphenicol O-acetyltransferase Cat-TC, complete CDS
>5__smr__NG_052366.1__1 NG_052366.1 Escherichia coli pAK33 smr gene for SMR family small multidrug resistance efflux protein Smr, complete CDS
>5__smr__NG_052298.1__2 NG_052298.1 Stenotrophomonas maltophilia FE10 smr gene for SMR family small multidrug resistance efflux protein Smr, complete CDS
>6__aac(6')-Ighjkrstuvwx__NG_052457.1__1 NG_052457.1 Acinetobacter baumannii 1437282 aac(6')-Ighjkrstuvwx gene for AAC(6')-Ighjkrstuvwx family aminoglycoside N-acetyltransferase, complete CDS
>6__aac(6')-Ighjkrstuvwx__NG_052458.1__2 NG_052458.1 Acinetobacter baumannii 146457 aac(6')-Ighjkrstuvwx gene for AAC(6')-Ighjkrstuvwx family aminoglycoside N-acetyltransferase, complete CDS
>6__aac(6')-Ighjkrstuvwx__NG_052397.1__3 NG_052397.1 Acinetobacter beijerinckii CIP 110307 aac(6')-Ighjkrstuvwx gene for AAC(6')-Ighjkrstuvwx family aminoglycoside N-acetyltransferase, complete CDS
>6__aac(6')-Ighjkrstuvwx__NG_052216.1__4 NG_052216.1 Acinetobacter gyllenbergii NIPH 802 aac(6')-Ighjkrstuvwx gene for AAC(6')-Ighjkrstuvwx family aminoglycoside N-acetyltransferase, complete CDS
>6__aac(6')-Ighjkrstuvwx__NG_052398.1__5 NG_052398.1 Acinetobacter haemolyticus NIPH 261 aac(6')-Ighjkrstuvwx gene for AAC(6')-Ighjkrstuvwx family aminoglycoside N-acetyltransferase, complete CDS
>6__aac(6')-Ighjkrstuvwx__NG_052255.1__6 NG_052255.1 Acinetobacter haemolyticus TG19602 aac(6')-Ighjkrstuvwx gene for AAC(6')-Ighjkrstuvwx family aminoglycoside N-acetyltransferase, complete CDS
>6__aac(6')-Ighjkrstuvwx__NG_052399.1__7 NG_052399.1 Acinetobacter sp. ANC 3929 aac(6')-Ighjkrstuvwx gene for AAC(6')-Ighjkrstuvwx family aminoglycoside N-acetyltransferase, complete CDS
>6__aac(6')-Ighjkrstuvwx__NG_052401.1__8 NG_052401.1 Acinetobacter sp. ANC 4105 aac(6')-Ighjkrstuvwx gene for AAC(6')-Ighjkrstuvwx family aminoglycoside N-acetyltransferase, complete CDS
>6__aac(6')-Ighjkrstuvwx__NG_052523.1__9 NG_052523.1 Acinetobacter sp. ATCC 27244 aac(6')-Ighjkrstuvwx gene for AAC(6')-Ighjkrstuvwx family aminoglycoside N-acetyltransferase, complete CDS
>6__aac(6')-Ighjkrstuvwx__NG_052166.1__10 NG_052166.1 Acinetobacter sp. CIP 110321 aac(6')-Ighjkrstuvwx gene for AAC(6')-Ighjkrstuvwx family aminoglycoside N-acetyltransferase, complete CDS
>6__aac(6')-Ighjkrstuvwx__NG_052396.1__11 NG_052396.1 Acinetobacter sp. CIP 56.2 aac(6')-Ighjkrstuvwx gene for AAC(6')-Ighjkrstuvwx family aminoglycoside N-acetyltransferase, complete CDS
>6__aac(6')-Ighjkrstuvwx__NG_052525.1__12 NG_052525.1 Acinetobacter sp. CIP 64.2 aac(6')-Ighjkrstuvwx gene for AAC(6')-Ighjkrstuvwx family aminoglycoside N-acetyltransferase, complete CDS
>6__aac(6')-Ighjkrstuvwx__NG_052529.1__13 NG_052529.1 Acinetobacter sp. CIP 70.18 aac(6')-Ighjkrstuvwx gene for AAC(6')-Ighjkrstuvwx family aminoglycoside N-acetyltransferase, complete CDS
>6__aac(6')-Ighjkrstuvwx__NG_052394.1__14 NG_052394.1 Acinetobacter sp. CIP-A165 CIP A165 aac(6')-Ighjkrstuvwx gene for AAC(6')-Ighjkrstuvwx family aminoglycoside N-acetyltransferase, complete CDS
>6__aac(6')-Ighjkrstuvwx__NG_052421.1__15 NG_052421.1 Acinetobacter sp. neg1 aac(6')-Ighjkrstuvwx gene for AAC(6')-Ighjkrstuvwx family aminoglycoside N-acetyltransferase, complete CDS
>6__aac(6')-Ighjkrstuvwx__NG_052531.1__16 NG_052531.1 Acinetobacter sp. NIPH 1847 aac(6')-Ighjkrstuvwx gene for AAC(6')-Ighjkrstuvwx family aminoglycoside N-acetyltransferase, complete CDS
>6__aac(6')-Ighjkrstuvwx__NG_052527.1__17 NG_052527.1 Acinetobacter sp. NIPH 1859 aac(6')-Ighjkrstuvwx gene for AAC(6')-Ighjkrstuvwx family aminoglycoside N-acetyltransferase, complete CDS
>6__aac(6')-Ighjkrstuvwx__NG_052526.1__18 NG_052526.1 Acinetobacter sp. NIPH 2168 aac(6')-Ighjkrstuvwx gene for AAC(6')-Ighjkrstuvwx family aminoglycoside N-acetyltransferase, complete CDS
>6__aac(6')-Ighjkrstuvwx__NG_052400.1__19 NG_052400.1 Acinetobacter sp. NIPH 298 aac(6')-Ighjkrstuvwx gene for AAC(6')-Ighjkrstuvwx family aminoglycoside N-acetyltransferase, complete CDS
>6__aac(6')-Ighjkrstuvwx__NG_052528.1__20 NG_052528.1 Acinetobacter sp. NIPH 3623 aac(6')-Ighjkrstuvwx gene for AAC(6')-Ighjkrstuvwx family aminoglycoside N-acetyltransferase, complete CDS
>6__aac(6')-Ighjkrstuvwx__NG_052395.1__21 NG_052395.1 Acinetobacter sp. NIPH 758 aac(6')-Ighjkrstuvwx gene for AAC(6')-Ighjkrstuvwx family aminoglycoside N-acetyltransferase, complete CDS
>6__aac(6')-Ighjkrstuvwx__NG_052258.1__22 NG_052258.1 Acinetobacter sp. WC-323 aac(6')-Ighjkrstuvwx gene for AAC(6')-Ighjkrstuvwx family aminoglycoside N-acetyltransferase, complete CDS
>7__qacJ__NG_048046.1__1 NG_048046.1 Staphylococcus aureus pNVH01 qacJ gene for quaternary ammonium compound efflux SMR transporter QacJ, complete CDS
>8__qacH__NG_052082.1__1 NG_052082.1 Staphylococcus saprophyticus ST2H6 pST2H6 qacH gene for quaternary ammonium compound efflux SMR transporter QacH, complete CDS
>9__qacL__NG_052256.1__1 NG_052256.1 Aeromonas hydrophila pR148 qacL gene for quaternary ammonium compound efflux SMR transporter QacL, complete CDS
>9__qacL__NG_048049.1__2 NG_048049.1 Klebsiella pneumoniae Kp04-112 qacL gene for quaternary ammonium compound efflux SMR transporter QacL, complete CDS
>9__qacL__NG_048050.1__3 NG_048050.1 Pseudomonas aeruginosa 3599 qacL gene for quaternary ammonium compound efflux SMR transporter QacL, complete CDS
>9__qacL__NG_048051.1__4 NG_048051.1 Stenotrophomonas maltophilia FE7 qacL gene for quaternary ammonium compound efflux SMR transporter QacL, complete CDS
>9__qacL__NG_051854.1__5 NG_051854.1 uncultured bacterium qacL gene for quaternary ammonium compound efflux SMR transporter QacL, complete CDS
>9__qacL__NG_048048.1__6 NG_048048.1 Vibrio cholerae p3iANG qacL gene for quaternary ammonium compound efflux SMR transporter QacL, complete CDS
>10__qacC__NG_048040.1__1 NG_048040.1 Staphylococcus aureus qacC gene for quaternary ammonium compound efflux SMR transporter QacC, complete CDS
>11__qacB__NG_048038.1__1 NG_048038.1 Staphylococcus aureus SH39 qacB gene for quaternary ammonium compound efflux MFS transporter QacB, complete CDS
>11__qacB__NG_048039.1__2 NG_048039.1 Staphylococcus aureus SH456 qacB gene for quaternary ammonium compound efflux MFS transporter QacB, complete CDS
>12__qacA__NG_048037.1__1 NG_048037.1 Staphylococcus aureus TPS89 pTZ2089 qacA gene for quaternary ammonium compound efflux MFS transporter QacA, complete CDS
>13__qacG__NG_051904.1__1 NG_051904.1 Staphylococcus aureus KINW6061 qacG gene for quaternary ammonium compound efflux SMR transporter QacG, complete CDS
>14__qacF__NG_051881.1__1 NG_051881.1 [Enterobacter] aerogenes BM2688-I pIP833 qacF gene for quaternary ammonium compound efflux SMR transporter QacF, complete CDS
>14__qacF__NG_052516.1__2 NG_052516.1 Brachymonas denitrificans a296 qacF gene for quaternary ammonium compound efflux SMR transporter QacF, complete CDS
>14__qacF__NG_052350.1__3 NG_052350.1 Pseudomonas aeruginosa UCR-Pae100b qacF gene for quaternary ammonium compound efflux SMR transporter QacF, complete CDS
>14__qacF__NG_052365.1__4 NG_052365.1 Pseudomonas putida qacF gene for quaternary ammonium compound efflux SMR transporter QacF, complete CDS
>14__qacF__NG_052235.1__5 NG_052235.1 Serratia marcescens qacF gene for quaternary ammonium compound efflux SMR transporter QacF, complete CDS
>14__qacF__NG_052417.1__6 NG_052417.1 Serratia marcescens A4Y426 pG5A4Y426 qacF gene for quaternary ammonium compound efflux SMR transporter QacF, complete CDS
>14__qacF__NG_052176.1__7 NG_052176.1 Stenotrophomonas maltophilia TSM-30 qacF gene for quaternary ammonium compound efflux SMR transporter QacF, complete CDS
>15__qacE__NG_048041.1__1 NG_048041.1 [Enterobacter] aerogenes R751 qacE gene for quaternary ammonium compound efflux SMR transporter QacE, complete CDS
>15__qacE__NG_052493.1__2 NG_052493.1 Klebsiella pneumoniae WM2b02 qacE gene for quaternary ammonium compound efflux SMR transporter QacE, complete CDS
>16__blaMIR__NG_049294.1__1 NG_049294.1 Enterobacter asburiae 986759 blaMIR gene for cephalosporin-hydrolyzing class C beta-lactamase MIR-10, complete CDS
>16__blaMIR__NG_049297.1__2 NG_049297.1 Enterobacter asburiae 925199 blaMIR gene for cephalosporin-hydrolyzing class C beta-lactamase MIR-13, complete CDS
>16__blaMIR__NG_049298.1__3 NG_049298.1 Enterobacter asburiae 1013802 blaMIR gene for cephalosporin-hydrolyzing class C beta-lactamase MIR-14, complete CDS
>16__blaMIR__NG_049300.1__4 NG_049300.1 Enterobacter asburiae 959730 blaMIR gene for cephalosporin-hydrolyzing class C beta-lactamase MIR-16, complete CDS
>16__blaMIR__NG_049309.1__5 NG_049309.1 Enterobacter asburiae 961155 blaMIR gene for cephalosporin-hydrolyzing class C beta-lactamase MIR-9, complete CDS
>16__blaMIR__NG_050721.1__6 NG_050721.1 Enterobacter asburiae 35731 blaMIR gene for cephalosporin-hydrolyzing class C beta-lactamase MIR-19, complete CDS
>16__blaMIR__NG_050722.1__7 NG_050722.1 Enterobacter asburiae 42192 blaMIR gene for cephalosporin-hydrolyzing class C beta-lactamase MIR-20, complete CDS
>16__blaMIR__NG_050723.1__8 NG_050723.1 Enterobacter asburiae 43444 blaMIR gene for cephalosporin-hydrolyzing class C beta-lactamase MIR-21, complete CDS
>16__blaMIR__NG_049295.1__9 NG_049295.1 Enterobacter cloacae 961547 blaMIR gene for cephalosporin-hydrolyzing class C beta-lactamase MIR-11, complete CDS
>16__blaMIR__NG_049296.1__10 NG_049296.1 Enterobacter cloacae 918160 blaMIR gene for cephalosporin-hydrolyzing class C beta-lactamase MIR-12, complete CDS
>16__blaMIR__NG_049301.1__11 NG_049301.1 Enterobacter cloacae blaMIR gene for cephalosporin-hydrolyzing class C beta-lactamase MIR-17, complete CDS
>16__blaMIR__NG_049304.1__12 NG_049304.1 Enterobacter cloacae YMC CB1/3698 blaMIR gene for cephalosporin-hydrolyzing class C beta-lactamase MIR-3, complete CDS
>16__blaMIR__NG_049307.1__13 NG_049307.1 Enterobacter cloacae 29 blaMIR gene for cephalosporin-hydrolyzing class C beta-lactamase MIR-6, complete CDS
>16__blaMIR__NG_049308.1__14 NG_049308.1 Enterobacter cloacae W730 blaMIR gene for cephalosporin-hydrolyzing class C beta-lactamase MIR-7, complete CDS
>16__blaMIR__NG_049303.1__15 NG_049303.1 Enterobacter cloacae blaMIR gene for cephalosporin-hydrolyzing class C beta-lactamase MIR-2, complete CDS
>16__blaMIR__NG_049299.1__16 NG_049299.1 Enterobacter kobei 949082 blaMIR gene for cephalosporin-hydrolyzing class C beta-lactamase MIR-15, complete CDS
>16__blaMIR__NG_049302.1__17 NG_049302.1 Enterobacter sp. ET82 blaMIR gene for cephalosporin-hydrolyzing class C beta-lactamase MIR-18, complete CDS
>16__blaMIR__NG_049305.1__18 NG_049305.1 Escherichia coli 384 unnamed blaMIR gene for cephalosporin-hydrolyzing class C beta-lactamase MIR-4, complete CDS
>16__blaMIR__NG_049293.1__19 NG_049293.1 Klebsiella pneumoniae pMG230 blaMIR gene for cephalosporin-hydrolyzing class C beta-lactamase MIR-1, complete CDS
>16__blaMIR__NG_049306.1__20 NG_049306.1 Klebsiella pneumoniae 801 EBC801 blaMIR gene for cephalosporin-hydrolyzing class C beta-lactamase MIR-5, complete CDS
>17__ant(3'')-Ia__NG_052304.1__1 NG_052304.1 uncultured bacterium ant(3'')-Ia gene for ANT(3'')-Ia family aminoglycoside nucleotidyltransferase AadA, complete CDS
>17__ant(3'')-Ia__NG_052305.1__2 NG_052305.1 uncultured bacterium ant(3'')-Ia gene for ANT(3'')-Ia family aminoglycoside nucleotidyltransferase AadA, complete CDS
>17__ant(3'')-Ia__NG_052306.1__3 NG_052306.1 uncultured bacterium ant(3'')-Ia gene for ANT(3'')-Ia family aminoglycoside nucleotidyltransferase AadA, complete CDS
>17__ant(3'')-Ia__NG_052311.1__4 NG_052311.1 uncultured bacterium ant(3'')-Ia gene for ANT(3'')-Ia family aminoglycoside nucleotidyltransferase AadA, complete CDS
>17__ant(3'')-Ia__NG_052312.1__5 NG_052312.1 uncultured bacterium ant(3'')-Ia gene for ANT(3'')-Ia family aminoglycoside nucleotidyltransferase AadA, complete CDS
>17__ant(3'')-Ia__NG_052313.1__6 NG_052313.1 uncultured bacterium ant(3'')-Ia gene for ANT(3'')-Ia family aminoglycoside nucleotidyltransferase AadA, complete CDS
>18__aac(3)-VIa__NG_047262.1__1 NG_047262.1 Enterobacter cloacae aac(3)-VIa gene for aminoglycoside N-acetyltransferase AAC(3)-VIa, complete CDS
>18__aac(3)-VIa__NG_052583.1__2 NG_052583.1 Escherichia coli APEC O1 pAPEC-O1-R aac(3)-VIa gene for aminoglycoside N-acetyltransferase AAC(3)-VIa, complete CDS
>19__mecA2__NG_047951.1__1 NG_047951.1 Staphylococcus vitulinus CSBO8 mecA2 gene for PBP2a family beta-lactam-resistant peptidoglycan transpeptidase MecA2, complete CDS
>19__mecA2__NG_047952.1__2 NG_047952.1 Staphylococcus vitulinus SVMP01 mecA2 gene for PBP2a family beta-lactam-resistant peptidoglycan transpeptidase MecA2, complete CDS
>20__vanH-Ao2__NG_048375.1__1 NG_048375.1 Amycolatopsis orientalis HCCB10007 vanH-Ao2 gene for D-lactate dehydrogenase VanH-Ao2, complete CDS
>21__vanH-Ao1__NG_048374.1__1 NG_048374.1 Amycolatopsis orientalis C329.2 vanH-Ao1 gene for D-lactate dehydrogenase VanH-Ao1, complete CDS
>22__blaACC__NG_048589.1__1 NG_048589.1 Hafnia alvei HA-2 blaACC gene for cephalosporin-hydrolyzing class C beta-lactamase ACC-1a, complete CDS
>22__blaACC__NG_048590.1__2 NG_048590.1 Hafnia alvei HA-4 blaACC gene for cephalosporin-hydrolyzing class C beta-lactamase ACC-1b, complete CDS
>22__blaACC__NG_048591.1__3 NG_048591.1 Hafnia alvei HA-8 blaACC gene for cephalosporin-hydrolyzing class C beta-lactamase ACC-1c, complete CDS
>22__blaACC__NG_048592.1__4 NG_048592.1 Hafnia alvei HA-10 blaACC gene for cephalosporin-hydrolyzing class C beta-lactamase ACC-1d, complete CDS
>22__blaACC__NG_048593.1__5 NG_048593.1 Hafnia alvei HA-1 blaACC gene for cephalosporin-hydrolyzing class C beta-lactamase ACC-2, complete CDS
>22__blaACC__NG_048595.1__6 NG_048595.1 Hafnia alvei blaACC gene for cephalosporin-hydrolyzing class C beta-lactamase ACC-5, complete CDS
>22__blaACC__NG_048588.1__7 NG_048588.1 Klebsiella pneumoniae unnamed blaACC gene for cephalosporin-hydrolyzing class C beta-lactamase ACC-1, complete CDS
>22__blaACC__NG_048594.1__8 NG_048594.1 Proteus mirabilis 938961 blaACC gene for cephalosporin-hydrolyzing class C beta-lactamase ACC-4, complete CDS
>23__blaRTG__NG_048714.1__1 NG_048714.1 Acinetobacter baumannii KAR blaRTG gene for RTG family carbenicillin-hydrolyzing class A extended-spectrum beta-lactamase CARB-10, complete CDS
>23__blaRTG__NG_048717.1__2 NG_048717.1 Acinetobacter baumannii RAB blaRTG gene for RTG family carbenicillin-hydrolyzing class A beta-lactamase CARB-14, complete CDS
>23__blaRTG__NG_051466.1__3 NG_051466.1 Acinetobacter baumannii MRSN7440 blaRTG gene for RTG family carbenicillin-hydrolyzing class A beta-lactamase CARB-49, complete CDS
>23__blaRTG__NG_048750.1__4 NG_048750.1 Acinetobacter calcoaceticus subsp. anitratus A85 blaRTG gene for RTG family carbenicillin-hydrolyzing class A beta-lactamase CARB-5, complete CDS
>23__blaRTG__NG_048753.1__5 NG_048753.1 Oligella urethralis blaRTG gene for RTG family carbenicillin-hydrolyzing class A beta-lactamase CARB-8, complete CDS
>23__blaRTG__NG_048718.1__6 NG_048718.1 Psychrobacter maritimus MR29-12 pKLH80 blaRTG gene for RTG family carbenicillin-hydrolyzing class A beta-lactamase CARB-16, complete CDS
>24__erm(Z)__NG_047856.1__1 NG_047856.1 Streptomyces ambofaciens ATCC 23877 erm(Z) gene for 23S rRNA (adenine(2058)-N(6))-methyltransferase Erm(Z), complete CDS
>25__dfr18__NG_047673.1__1 NG_047673.1 Vibrio cholerae MO10 dfr18 gene for trimethoprim-resistant dihydrofolate reductase Dfr18, complete CDS
>26__cmlA__NG_052326.1__1 NG_052326.1 Comamonas jiangduensis S-X2B cmlA gene for CmlA family chloramphenicol efflux MFS transporter, complete CDS
>26__cmlA__NG_051879.1__2 NG_051879.1 Pseudomonas aeruginosa pae943 unnamed cmlA gene for CmlA family chloramphenicol efflux MFS transporter, complete CDS
>26__cmlA__NG_052155.1__3 NG_052155.1 Pseudomonas aeruginosa K17 cmlA gene for CmlA family chloramphenicol efflux MFS transporter, complete CDS
>27__blaB3CSP__NG_048587.1__1 NG_048587.1 Chryseobacterium sp. Stok-1 blaB3CSP gene for subclass B3 metallo-beta-lactamase B3CSP-1, complete CDS
>28__rox__NG_052045.1__1 NG_052045.1 Nocardia farcinica IFM 10152 rox gene for rifampin monooxygenase Rox, complete CDS
>29__aac(3)-VIIa__NG_047261.1__1 NG_047261.1 Streptomyces rimosus subsp. paromomycinus aac(3)-VIIa gene for aminoglycoside N-acetyltransferase AAC(3)-VIIa, complete CDS
>30__tet(G)__NG_051907.1__1 NG_051907.1 Pseudomonas aeruginosa Pavimgi1 tet(G) gene for tetracycline efflux MFS transporter Tet(G), complete CDS
>30__tet(G)__NG_048192.1__2 NG_048192.1 Stenotrophomonas sp. TA57 tet(G) gene for tetracycline efflux MFS transporter Tet(G), complete CDS
>30__tet(G)__NG_048191.1__3 NG_048191.1 Vibrio anguillarum pJA8122 tet(G) gene for tetracycline efflux MFS transporter Tet(G), complete CDS
>31__sal(A)__NG_048067.1__1 NG_048067.1 Staphylococcus sciuri subsp. sciuri DM128 sal(A) gene for ABC-F type ribosomal protection protein Sal(A), complete CDS
>32__erm(44)__NG_047787.1__1 NG_047787.1 Staphylococcus xylosus JW4341 erm(44) gene for 23S rRNA (adenine(2058)-N(6))-methyltransferase Erm(44), complete CDS
>33__aph(3')-IIIa__NG_047420.1__1 NG_047420.1 Campylobacter jejuni aph(3')-IIIa gene for aminoglycoside O-phosphotransferase APH(3')-IIIa, complete CDS
>33__aph(3')-IIIa__NG_047418.1__2 NG_047418.1 Enterococcus faecalis aph(3')-IIIa gene for aminoglycoside O-phosphotransferase APH(3')-IIIa, complete CDS
>33__aph(3')-IIIa__NG_047421.1__3 NG_047421.1 Enterococcus faecalis pSL1 aph(3')-IIIa gene for aminoglycoside O-phosphotransferase APH(3')-IIIa, complete CDS
>33__aph(3')-IIIa__NG_047419.1__4 NG_047419.1 Enterococcus faecium aph(3')-IIIa gene for aminoglycoside O-phosphotransferase APH(3')-IIIa, complete CDS
>33__aph(3')-IIIa__NG_047422.1__5 NG_047422.1 Staphylococcus aureus P1 aph(3')-IIIa gene for aminoglycoside O-phosphotransferase APH(3')-IIIa, complete CDS
>34__blaCGA__NG_048758.1__1 NG_048758.1 Chryseobacterium gleum blaCGA gene for class A extended-spectrum beta-lactamase CGA-1, complete CDS
>35__tlmB__NG_048320.1__1 NG_048320.1 Streptoalloteichus hindustanus ATCC 31158 tlmB gene for bleomycin family antibiotic N-acetyltransferase TlmB, complete CDS
>36__tet(30)__NG_048122.1__1 NG_048122.1 Agrobacterium fabrum str. C58 tet(30) gene for tetracycline efflux MFS transporter Tet(30), complete CDS
>37__cmx__NG_047663.1__1 NG_047663.1 Corynebacterium glutamicum 1014 pXZ10145.1 cmx gene for chloramphenicol efflux MFS transporter Cmx, complete CDS
>37__cmx__NG_047665.1__2 NG_047665.1 Corynebacterium jeikeium A501 pA501 cmx gene for chloramphenicol efflux MFS transporter Cmx, complete CDS
>37__cmx__NG_047664.1__3 NG_047664.1 Corynebacterium striatum M82B pTP10 cmx gene for chloramphenicol efflux MFS transporter Cmx, complete CDS
>38__catA2__NG_047595.1__1 NG_047595.1 Aeromonas salmonicida Ar-32 pAr-32 catA2 gene for type A-2 chloramphenicol O-acetyltransferase CatII, complete CDS
>38__catA2__NG_047594.1__2 NG_047594.1 Photobacterium damselae subsp. piscicida catA2 gene for type A-2 chloramphenicol O-acetyltransferase CatII, complete CDS
>38__catA2__NG_047592.1__3 NG_047592.1 Escherichia coli K-12 catA2 gene for type A-2 chloramphenicol O-acetyltransferase CatII, complete CDS
>38__catA2__NG_047593.1__4 NG_047593.1 Haemophilus influenzae catA2 gene for type A-2 chloramphenicol O-acetyltransferase CatII, complete CDS
>38__catA2__NG_047596.1__5 NG_047596.1 Salmonella sp. TC67 pTC67 catA2 gene for type A-2 chloramphenicol O-acetyltransferase CatII, complete CDS
>39__catA3__NG_047597.1__1 NG_047597.1 Plasmid R387 catA3 gene for type A-3 chloramphenicol O-acetyltransferase CatIII, complete CDS
>40__catA1__NG_047587.1__1 NG_047587.1 Aeromonas hydrophila catA1 gene for type A-1 chloramphenicol O-acetyltransferase, complete CDS
>40__catA1__NG_047583.1__2 NG_047583.1 Photobacterium damselae subsp. piscicida Plasmid pSP9351 catA1 gene for type A-1 chloramphenicol O-acetyltransferase, complete CDS
>40__catA1__NG_051704.1__3 NG_051704.1 Photobacterium damselae subsp. piscicida PT99-018 pP99-018 catA1 gene for type A-1 chloramphenicol O-acetyltransferase, complete CDS
>40__catA1__NG_047582.1__4 NG_047582.1 Escherichia coli catA1 gene for type A-1 chloramphenicol O-acetyltransferase, complete CDS
>40__catA1__NG_047584.1__5 NG_047584.1 Escherichia coli K-12 catA1 gene for type A-1 chloramphenicol O-acetyltransferase, complete CDS
>40__catA1__NG_047586.1__6 NG_047586.1 Serratia marcescens R478 catA1 gene for type A-1 chloramphenicol O-acetyltransferase, complete CDS
>40__catA1__NG_047585.1__7 NG_047585.1 Shigella flexneri 2a catA1 gene for type A-1 chloramphenicol O-acetyltransferase, complete CDS
>41__blaACI__NG_048596.1__1 NG_048596.1 Acidaminococcus fermentans blaACI gene for class A extended-spectrum beta-lactamase ACI-1, complete CDS
>42__rmtH__NG_048065.1__1 NG_048065.1 Klebsiella pneumoniae MRSN 2404 rmtH gene for RmtH family 16S rRNA (guanine(1405)-N(7))-methyltransferase, complete CDS
>43__dfrA14__NG_047694.1__1 NG_047694.1 Escherichia coli pUK1329 dfrA14 gene for trimethoprim-resistant dihydrofolate reductase DfrA14, complete CDS
>43__dfrA14__NG_047695.1__2 NG_047695.1 Escherichia coli pUK163 dfrA14 gene for trimethoprim-resistant dihydrofolate reductase DfrA14, complete CDS
>43__dfrA14__NG_047698.1__3 NG_047698.1 Klebsiella pneumoniae RDDHA pRDDHA dfrA14 gene for trimethoprim-resistant dihydrofolate reductase DfrA14, complete CDS
>43__dfrA14__NG_047699.1__4 NG_047699.1 Salmonella enterica subsp. enterica serovar Typhimurium H8 dfrA14 gene for trimethoprim-resistant dihydrofolate reductase DfrA14, complete CDS
>43__dfrA14__NG_047700.1__5 NG_047700.1 Salmonella enterica subsp. enterica serovar Typhimurium dfrA14 gene for trimethoprim-resistant dihydrofolate reductase DfrA14, complete CDS
>43__dfrA14__NG_047696.1__6 NG_047696.1 Salmonella enterica subsp. enterica serovar Typhimurium str. DT104 P5060690 pDEP61 dfrA14 gene for trimethoprim-resistant dihydrofolate reductase DfrA14, complete CDS
>44__rmtB__NG_048059.1__1 NG_048059.1 Enterobacter cloacae 115-824A rmtB gene for RmtB family 16S rRNA (guanine(1405)-N(7))-methyltransferase, complete CDS
>44__rmtB__NG_051535.1__2 NG_051535.1 Escherichia coli 25-12987A rmtB gene for 16S rRNA (guanine(1405)-N(7))-methyltransferase RmtB3, complete CDS
>44__rmtB__NG_051536.1__3 NG_051536.1 Proteus mirabilis 58575X rmtB gene for 16S rRNA (guanine(1405)-N(7))-methyltransferase RmtB4, complete CDS
>44__rmtB__NG_048058.1__4 NG_048058.1 Serratia marcescens S-95 rmtB gene for RmtB family 16S rRNA (guanine(1405)-N(7))-methyltransferase, complete CDS
>45__dfrA16__NG_047708.1__1 NG_047708.1 Citrobacter koseri dfrA16 gene for trimethoprim-resistant dihydrofolate reductase DfrA16, complete CDS
>45__dfrA16__NG_047706.1__2 NG_047706.1 Escherichia coli 785-D pMSP071 dfrA16 gene for trimethoprim-resistant dihydrofolate reductase DfrA16, complete CDS
>45__dfrA16__NG_047707.1__3 NG_047707.1 Escherichia coli pKO56 dfrA16 gene for trimethoprim-resistant dihydrofolate reductase DfrA16, complete CDS
>45__dfrA16__NG_047705.1__4 NG_047705.1 Salmonella enterica subsp. enterica serovar Typhimurium DT104-1178 pIE1142 dfrA16 gene for trimethoprim-resistant dihydrofolate reductase DfrA16, complete CDS
>46__dfrA17__NG_052147.1__1 NG_052147.1 Citrobacter freundii V43-G1 dfrA17 gene for trimethoprim-resistant dihydrofolate reductase DfrA17, complete CDS
>46__dfrA17__NG_047710.1__2 NG_047710.1 Escherichia coli GH326 dfrA17 gene for trimethoprim-resistant dihydrofolate reductase DfrA17, complete CDS
>46__dfrA17__NG_047711.1__3 NG_047711.1 Escherichia coli dfrA17 gene for trimethoprim-resistant dihydrofolate reductase DfrA17, complete CDS
>46__dfrA17__NG_047712.1__4 NG_047712.1 Escherichia coli GL1 unnamed dfrA17 gene for trimethoprim-resistant dihydrofolate reductase DfrA17, complete CDS
>46__dfrA17__NG_047713.1__5 NG_047713.1 Escherichia coli MB27 dfrA17 gene for trimethoprim-resistant dihydrofolate reductase DfrA17, complete CDS
>46__dfrA17__NG_052158.1__6 NG_052158.1 Escherichia coli C59 dfrA17 gene for trimethoprim-resistant dihydrofolate reductase DfrA17, complete CDS
>46__dfrA17__NG_052272.1__7 NG_052272.1 Escherichia coli ME451 dfrA17 gene for trimethoprim-resistant dihydrofolate reductase DfrA17, complete CDS
>46__dfrA17__NG_047709.1__8 NG_047709.1 Klebsiella pneumoniae KpB35 dfrA17 gene for trimethoprim-resistant dihydrofolate reductase DfrA17, complete CDS
>46__dfrA17__NG_052149.1__9 NG_052149.1 Morganella morganii V26-M1 dfrA17 gene for trimethoprim-resistant dihydrofolate reductase DfrA17, complete CDS
>46__dfrA17__NG_052153.1__10 NG_052153.1 Morganella morganii G52 dfrA17 gene for trimethoprim-resistant dihydrofolate reductase DfrA17, complete CDS
>47__dfrA10__NG_047686.1__1 NG_047686.1 Escherichia coli pDGO100 dfrA10 gene for trimethoprim-resistant dihydrofolate reductase DfrA10, complete CDS
>48__rmtF__NG_048062.1__1 NG_048062.1 Klebsiella pneumoniae BM4686 pIP849 rmtF gene for RmtF family 16S rRNA (guanine(1405)-N(7))-methyltransferase, complete CDS
>48__rmtF__NG_051537.1__2 NG_051537.1 Pseudomonas aeruginosa IOMTU 133 rmtF gene for 16S rRNA (guanine(1405)-N(7))-methyltransferase RmtF2, complete CDS
>49__dfrA12__NG_047690.1__1 NG_047690.1 Acinetobacter baumannii ZJB04 dfrA12 gene for trimethoprim-resistant dihydrofolate reductase DfrA12, complete CDS
>49__dfrA12__NG_052329.1__2 NG_052329.1 Aeromonas caviae S-B13B dfrA12 gene for trimethoprim-resistant dihydrofolate reductase DfrA12, complete CDS
>49__dfrA12__NG_047691.1__3 NG_047691.1 Aeromonas hydrophila dfrA12 gene for trimethoprim-resistant dihydrofolate reductase DfrA12, complete CDS
>49__dfrA12__NG_052186.1__4 NG_052186.1 Aeromonas hydrophila M-X16A dfrA12 gene for trimethoprim-resistant dihydrofolate reductase DfrA12, complete CDS
>49__dfrA12__NG_047692.1__5 NG_047692.1 bacterium OD 24 dfrA12 gene for trimethoprim-resistant dihydrofolate reductase DfrA12, complete CDS
>49__dfrA12__NG_047688.1__6 NG_047688.1 Enterococcus faecalis dfrA12 gene for trimethoprim-resistant dihydrofolate reductase DfrA12, complete CDS
>49__dfrA12__NG_047689.1__7 NG_047689.1 Escherichia coli TN05 dfrA12 gene for trimethoprim-resistant dihydrofolate reductase DfrA12, complete CDS
>49__dfrA12__NG_051893.1__8 NG_051893.1 Escherichia coli 23Q dfrA12 gene for trimethoprim-resistant dihydrofolate reductase DfrA12, complete CDS
>49__dfrA12__NG_052141.1__9 NG_052141.1 Escherichia coli K983533 pYMG-8 dfrA12 gene for trimethoprim-resistant dihydrofolate reductase DfrA12, complete CDS
>49__dfrA12__NG_052339.1__10 NG_052339.1 Escherichia coli PEC-4-OC dfrA12 gene for trimethoprim-resistant dihydrofolate reductase DfrA12, complete CDS
>49__dfrA12__NG_052518.1__11 NG_052518.1 Escherichia coli ECT711 dfrA12 gene for trimethoprim-resistant dihydrofolate reductase DfrA12, complete CDS
>49__dfrA12__NG_047687.1__12 NG_047687.1 Salmonella enterica subsp. enterica serovar Choleraesuis dfrA12 gene for trimethoprim-resistant dihydrofolate reductase DfrA12, complete CDS
>50__rmtD__NG_050557.1__1 NG_050557.1 [Enterobacter] aerogenes Q4079 rmtD gene for 16S rRNA (guanine(1405)-N(7))-methyltransferase RmtD2, complete CDS
>50__rmtD__NG_048061.1__2 NG_048061.1 Pseudomonas aeruginosa PA0905 rmtD gene for RmtD family 16S rRNA (guanine(1405)-N(7))-methyltransferase, complete CDS
>51__cmlB1__NG_047658.1__1 NG_047658.1 Bordetella bronchiseptica pKBB1115 (naturally occurring) (50 kb) cmlB1 gene for chloramphenicol efflux MFS transporter CmlB1, complete CDS
>52__blaVHH__NG_050334.1__1 NG_050334.1 Vibrio harveyi HB3 blaVHH gene for carbenicillin-hydrolyzing class A beta-lactamase VHH-1, complete CDS
>53__msr(A)__NG_048002.1__1 NG_048002.1 Pseudomonas sp. 3U3-1 msr(A) gene for ABC-F type ribosomal protection protein Msr(A), complete CDS
>53__msr(A)__NG_048000.1__2 NG_048000.1 Staphylococcus aureus MS8968 msr(A) gene for ABC-F type ribosomal protection protein Msr(A), complete CDS
>53__msr(A)__NG_048001.1__3 NG_048001.1 Staphylococcus aureus pEP2104 msr(A) gene for ABC-F type ribosomal protection protein Msr(A), complete CDS
>53__msr(A)__NG_047999.1__4 NG_047999.1 Staphylococcus epidermidis 968 msr(A) gene for ABC-F type ribosomal protection protein Msr(A), complete CDS
>54__cfr__NG_050395.1__1 NG_050395.1 Enterococcus faecium 448-18961R cfr gene for 23S ribosomal RNA methyltransferase Cfr(B), complete CDS
>54__cfr__NG_047632.1__2 NG_047632.1 Staphylococcus aureus pSCFS3 cfr gene for 23S ribosomal RNA methyltransferase Cfr, complete CDS
>54__cfr__NG_047631.1__3 NG_047631.1 Staphylococcus sciuri pSCFS1 cfr gene for 23S ribosomal RNA methyltransferase Cfr, complete CDS
>55__erm(B)__NG_047800.1__1 NG_047800.1 Peptoclostridium difficile 630 erm(B) gene for 23S rRNA (adenine(2058)-N(6))-methyltransferase Erm(B), complete CDS
>55__erm(B)__NG_047794.1__2 NG_047794.1 Enterococcus faecalis plasmid pAM-beta1 pAM-beta1 erm(B) gene for 23S rRNA (adenine(2058)-N(6))-methyltransferase Erm(B), complete CDS
>55__erm(B)__NG_047801.1__3 NG_047801.1 Enterococcus faecium erm(B) gene for 23S rRNA (adenine(2058)-N(6))-methyltransferase Erm(B), complete CDS
>55__erm(B)__NG_047804.1__4 NG_047804.1 Enterococcus faecium e226 erm(B) gene for 23S rRNA (adenine(2058)-N(6))-methyltransferase Erm(B), complete CDS
>55__erm(B)__NG_047799.1__5 NG_047799.1 Lactobacillus fermentum LEM89 plasmid conferring erythromycin resistance erm(B) gene for 23S rRNA (adenine(2058)-N(6))-methyltransferase Erm(B), complete CDS
>55__erm(B)__NG_047803.1__6 NG_047803.1 Lactobacillus reuteri pLUL631 erm(B) gene for 23S rRNA (adenine(2058)-N(6))-methyltransferase Erm(B), complete CDS
>55__erm(B)__NG_047795.1__7 NG_047795.1 Plasmid pAM77 erm(B) gene for 23S rRNA (adenine(2058)-N(6))-methyltransferase Erm(B), complete CDS
>55__erm(B)__NG_047796.1__8 NG_047796.1 Plasmid pIP1527 erm(B) gene for 23S rRNA (adenine(2058)-N(6))-methyltransferase Erm(B), complete CDS
>55__erm(B)__NG_047802.1__9 NG_047802.1 Staphylococcus intermedius MLS-2 erm(B) gene for 23S rRNA (adenine(2058)-N(6))-methyltransferase Erm(B), complete CDS
>55__erm(B)__NG_047798.1__10 NG_047798.1 Streptococcus agalactiae erm(B) gene for 23S rRNA (adenine(2058)-N(6))-methyltransferase Erm(B), complete CDS
>55__erm(B)__NG_047797.1__11 NG_047797.1 Streptococcus pyogenes pBT233 erm(B) gene for 23S rRNA (adenine(2058)-N(6))-methyltransferase Erm(B), complete CDS
>56__aac(2')-Ia__NG_047226.1__1 NG_047226.1 Providencia stuartii aac(2')-Ia gene for aminoglycoside N-acetyltransferase AAC(2')-Ia, complete CDS
>57__lnu(A)__NG_047914.1__1 NG_047914.1 Staphylococcus aureus pBMSa1 lnu(A) gene for lincosamide nucleotidyltransferase Lnu(A), complete CDS
>57__lnu(A)__NG_047915.1__2 NG_047915.1 Staphylococcus chromogenes pLNU1 lnu(A) gene for lincosamide nucleotidyltransferase Lnu(A), complete CDS
>57__lnu(A)__NG_047916.1__3 NG_047916.1 Staphylococcus chromogenes pLNU4 lnu(A) gene for lincosamide nucleotidyltransferase Lnu(A), complete CDS
>57__lnu(A)__NG_047919.1__4 NG_047919.1 Staphylococcus epidermidis pLNU6 (naturally occurring) lnu(A) gene for lincosamide nucleotidyltransferase Lnu(A), complete CDS
>57__lnu(A)__NG_047913.1__5 NG_047913.1 Staphylococcus haemolyticus lnu(A) gene for lincosamide nucleotidyltransferase Lnu(A), complete CDS
>57__lnu(A)__NG_047918.1__6 NG_047918.1 Staphylococcus haemolyticus pLNU7 (naturally occurring) lnu(A) gene for lincosamide nucleotidyltransferase Lnu(A), complete CDS
>57__lnu(A)__NG_050416.1__7 NG_050416.1 Staphylococcus haemolyticus pLNU3 lnu(A) gene for lincosamide nucleotidyltransferase Lnu(A)', complete CDS
>57__lnu(A)__NG_047917.1__8 NG_047917.1 Staphylococcus simulans pLNU5 (naturally occurring) lnu(A) gene for lincosamide nucleotidyltransferase Lnu(A), complete CDS
>58__aac(2')-Ic__NG_047229.1__1 NG_047229.1 Mycobacterium tuberculosis H37Rv aac(2')-Ic gene for aminoglycoside N-acetyltransferase AAC(2')-Ic, complete CDS
>59__aac(2')-Ib__NG_047227.1__1 NG_047227.1 Mycobacterium fortuitum FC1K aac(2')-Ib gene for aminoglycoside N-acetyltransferase AAC(2')-Ib, complete CDS
>60__aac(2')-Ie__NG_050581.1__1 NG_050581.1 Mycobacterium leprae Br4923 aac(2')-Ie gene for aminoglycoside N-acetyltransferase AAC(2')-Ie, complete CDS
>61__aac(2')-Id__NG_047230.1__1 NG_047230.1 Mycobacterium smegmatis str. MC2 155 mc2155 aac(2')-Id gene for aminoglycoside N-acetyltransferase AAC(2')-Id, complete CDS
>62__blaAST__NG_048690.1__1 NG_048690.1 Nocardia asteroides blaAST gene for class A broad-spectrum beta-lactamase AST-1, complete CDS
>63__vanH-Pt__NG_048390.1__1 NG_048390.1 Paenibacillus thiaminolyticus PT-2B1 vanH-Pt gene for D-lactate dehydrogenase VanH-Pt, complete CDS
>64__erm(E)__NG_047821.1__1 NG_047821.1 Saccharopolyspora erythraea NRRL 2338 NRRL2338 erm(E) gene for 23S rRNA (adenine(2058)-N(6))-methyltransferase Erm(E), complete CDS
>64__erm(E)__NG_047822.1__2 NG_047822.1 Saccharopolyspora erythraea NRRL 2338 (NRRL 2338) erm(E) gene for 23S rRNA (adenine(2058)-N(6))-methyltransferase Erm(E), complete CDS
>65__blaERP__NG_049087.1__1 NG_049087.1 Erwinia persicina blaERP gene for class A extended-spectrum beta-lactamase ERP-1, complete CDS
>66__cfxA__NG_047633.1__1 NG_047633.1 Bacteroides vulgatus CLA341 cfxA gene for class A broad-spectrum beta-lactamase CfxA, complete CDS
>66__cfxA__NG_047635.1__2 NG_047635.1 Prevotella bivia cfxA gene for CfxA family class A broad-spectrum beta-lactamase, complete CDS
>66__cfxA__NG_047634.1__3 NG_047634.1 Prevotella intermedia PI 1184 cfxA gene for CfxA family class A broad-spectrum beta-lactamase, complete CDS
>66__cfxA__NG_047636.1__4 NG_047636.1 Prevotella intermedia NI-109 cfxA gene for CfxA family class A broad-spectrum beta-lactamase, complete CDS
>66__cfxA__NG_047637.1__5 NG_047637.1 Prevotella melaninogenica NI-112 cfxA gene for CfxA family class A broad-spectrum beta-lactamase, complete CDS
>66__cfxA__NG_047638.1__6 NG_047638.1 Prevotella oralis NI-113 cfxA gene for CfxA family class A broad-spectrum beta-lactamase, complete CDS
>67__tet(41)__NG_048142.1__1 NG_048142.1 Serratia marcescens FMC 1-23-O tet(41) gene for tetracycline efflux MFS transporter Tet(41), complete CDS
>68__vga(D)__NG_048560.1__1 NG_048560.1 Enterococcus faecium JS79 vga(D) gene for ABC-F type ribosomal protection protein Vga(D), complete CDS
>69__vanF__NG_048367.1__1 NG_048367.1 Paenibacillus popilliae ATCC 14706 vanF gene for D-alanine--(R)-lactate ligase VanF, complete CDS
>70__aph(9)-Ia__NG_047473.1__1 NG_047473.1 Legionella pneumophila 130b Wadsworth 130b aph(9)-Ia gene for aminoglycoside O-phosphotransferase APH(9)-Ia, complete CDS
>70__aph(9)-Ia__NG_051696.1__2 NG_051696.1 Legionella pneumophila str. Lens aph(9)-Ia gene for aminoglycoside O-phosphotransferase APH(9)-Ia, complete CDS
>71__aph(9)-Ib__NG_047474.1__1 NG_047474.1 Streptomyces netropsis NRRL 2820 aph(9)-Ib gene for aminoglycoside O-phosphotransferase APH(9)-Ib, complete CDS
>72__vanX-Pt__NG_048499.1__1 NG_048499.1 Paenibacillus apiarius PA-B2B vanX-Pt gene for D-Ala-D-Ala dipeptidase VanX-Pt, complete CDS
>72__vanX-Pt__NG_048497.1__2 NG_048497.1 Paenibacillus thiaminolyticus RSA1221 vanX-Pt gene for D-Ala-D-Ala dipeptidase VanX-Pt, complete CDS
>72__vanX-Pt__NG_048498.1__3 NG_048498.1 Paenibacillus thiaminolyticus PT-2B1 vanX-Pt gene for D-Ala-D-Ala dipeptidase VanX-Pt, complete CDS
>73__blaSRT__NG_047546.1__1 NG_047546.1 Serratia marcescens S3 blaSRT gene for SRT/SST family class C beta-lactamase, complete CDS
>73__blaSRT__NG_047547.1__2 NG_047547.1 Serratia marcescens serr1 blaSRT gene for SRT/SST family class C beta-lactamase, complete CDS
>73__blaSRT__NG_047548.1__3 NG_047548.1 Serratia marcescens 2957SM blaSRT gene for SRT/SST family class C beta-lactamase, complete CDS
>73__blaSRT__NG_050142.1__4 NG_050142.1 Serratia marcescens GN16694 blaSRT gene for class C extended-spectrum beta-lactamase SRT-1, complete CDS
>73__blaSRT__NG_050143.1__5 NG_050143.1 Serratia marcescens blaSRT gene for cephalosporin-hydrolyzing class C beta-lactamase SRT-2, complete CDS
>73__blaSRT__NG_050144.1__6 NG_050144.1 Serratia marcescens GN19450 blaSRT gene for cephalosporin-hydrolyzing class C beta-lactamase SST-1, complete CDS
>74__myrA__NG_048010.1__1 NG_048010.1 Micromonospora griseorubida A11725 myrA gene for 23S rRNA (guanine(748)-N(1))-methyltransferase MyrA, complete CDS
>75__mecA1__NG_047950.1__1 NG_047950.1 Staphylococcus sciuri SCBM1 mecA1 gene for PBP2a family beta-lactam-resistant peptidoglycan transpeptidase MecA1, complete CDS
>75__mecA1__NG_047949.1__2 NG_047949.1 Staphylococcus sciuri subsp. sciuri ATCC29062 mecA1 gene for PBP2a family beta-lactam-resistant peptidoglycan transpeptidase MecA1, complete CDS
>76__kamB__NG_050562.1__1 NG_050562.1 Streptoalloteichus hindustanus type strain:DSM 44523 kamB gene for 16S rRNA (adenine(1408)-N(1))-methyltransferase KamB, complete CDS
>76__kamB__NG_050561.1__2 NG_050561.1 Streptoalloteichus tenebrarius type strain: DSM 40477 kamB gene for 16S rRNA (adenine(1408)-N(1))-methyltransferase KamB, complete CDS
>77__ble-Sh__NG_047556.1__1 NG_047556.1 Streptoalloteichus hindustanus ATCC 31158 ble-Sh gene for phleomycin/bleomycin binding protein Ble-Sh, complete CDS
>78__blaSCO__NG_049978.1__1 NG_049978.1 Acinetobacter baumannii 7037 blaSCO gene for SCO family class A beta-lactamase SCO-1, complete CDS
>79__blaHMB__NG_050588.1__1 NG_050588.1 Pseudomonas aeruginosa NRZ-03096 blaHMB gene for subclass B1 metallo-beta-lactamase HMB-1, complete CDS
>79__blaHMB__NG_052225.1__2 NG_052225.1 Pseudomonas aeruginosa NRZ-03096 blaHMB gene for subclass B1 metallo-beta-lactamase HMB-1, complete CDS
>80__erm(45)__NG_047788.1__1 NG_047788.1 Staphylococcus fleurettii JW205 erm(45) gene for 23S rRNA (adenine(2058)-N(6))-methyltransferase Erm(45), complete CDS
>81__bcr1__NG_052042.1__1 NG_052042.1 Pseudomonas aeruginosa PS106 bcr1 gene for putative chloramphenicol efflux MFS transporter Bcr1, complete CDS
>82__tetB(P)__NG_048319.1__1 NG_048319.1 Clostridium perfringens CW92 tetB(P) gene for tetracycline resistance ribosomal protection protein TetB(P), complete CDS
>83__aacA48__NG_052025.1__1 NG_052025.1 Pseudomonas aeruginosa NK0009 aacA48 gene for aminoglycoside 6'-N-acetyltransferase AAC(6')-Iag, complete CDS
>84__aacA49__NG_052026.1__1 NG_052026.1 Pseudomonas putida 12O-25 aacA49 gene for aminoglycoside 6'-N-acetyltransferase AacA49, complete CDS
>85__aacA43__NG_052295.1__1 NG_052295.1 Acinetobacter baumannii TG02011 aacA43 gene for AAC(6')-Ia family aminoglycoside 6'-N-acetyltransferase AacA43, complete CDS
>85__aacA43__NG_047321.1__2 NG_047321.1 Klebsiella pneumoniae LT12 pLT12 aacA43 gene for aminoglycoside N-acetyltransferase AAC(6')-Ia, complete CDS
>85__aacA43__NG_052508.1__3 NG_052508.1 Pseudomonas aeruginosa MC1PA9-34 aacA43 gene for AAC(6')-Ia family aminoglycoside 6'-N-acetyltransferase AacA43, complete CDS
>86__aadD1__NG_047372.1__1 NG_047372.1 Plasmid pTB913 aadD1 gene for aminoglycoside 4'-O-nucleotidyltransferase AadD1, complete CDS
>86__aadD1__NG_047376.1__2 NG_047376.1 Plasmid pUB110 aadD1 gene for aminoglycoside 4'-O-nucleotidyltransferase AadD1, complete CDS
>87__blaKPC__NG_049243.1__1 NG_049243.1 Acinetobacter baumannii C1AC9-24 blaKPC gene for carbapenem-hydrolyzing class A beta-lactamase KPC-10, complete CDS
>87__blaKPC__NG_049246.1__2 NG_049246.1 Enterobacter cloacae EN038 EcKPC12 blaKPC gene for carbapenem-hydrolyzing class A beta-lactamase KPC-13, complete CDS
>87__blaKPC__NG_049251.1__3 NG_049251.1 Escherichia coli 746649 blaKPC gene for carbapenem-hydrolyzing class A beta-lactamase KPC-18, complete CDS
>87__blaKPC__NG_049254.1__4 NG_049254.1 Escherichia coli blaKPC gene for carbapenem-hydrolyzing class A beta-lactamase KPC-21, complete CDS
>87__blaKPC__NG_052581.1__5 NG_052581.1 Escherichia coli DAC blaKPC gene for carbapenem-hydrolyzing class A beta-lactamase KPC-28, complete CDS
>87__blaKPC__NG_049244.1__6 NG_049244.1 Klebsiella pneumoniae Kp10-26 pKp10-26 blaKPC gene for carbapenem-hydrolyzing class A beta-lactamase KPC-11, complete CDS
>87__blaKPC__NG_049245.1__7 NG_049245.1 Klebsiella pneumoniae ZJ10620 blaKPC gene for carbapenem-hydrolyzing class A beta-lactamase KPC-12, complete CDS
>87__blaKPC__NG_049247.1__8 NG_049247.1 Klebsiella pneumoniae BK13048 pBK13048 blaKPC gene for carbapenem-hydrolyzing class A beta-lactamase KPC-14, complete CDS
>87__blaKPC__NG_049248.1__9 NG_049248.1 Klebsiella pneumoniae kp1241 unnamed blaKPC gene for carbapenem-hydrolyzing class A beta-lactamase KPC-15, complete CDS
>87__blaKPC__NG_049249.1__10 NG_049249.1 Klebsiella pneumoniae MDRKP-288 blaKPC gene for carbapenem-hydrolyzing class A beta-lactamase KPC-16, complete CDS
>87__blaKPC__NG_049250.1__11 NG_049250.1 Klebsiella pneumoniae MDRKP-209 blaKPC gene for carbapenem-hydrolyzing class A beta-lactamase KPC-17, complete CDS
>87__blaKPC__NG_049253.1__12 NG_049253.1 Klebsiella pneumoniae blaKPC gene for carbapenem-hydrolyzing class A beta-lactamase KPC-2, complete CDS
>87__blaKPC__NG_049255.1__13 NG_049255.1 Klebsiella pneumoniae KP1211 blaKPC gene for carbapenem-hydrolyzing class A beta-lactamase KPC-22, complete CDS
>87__blaKPC__NG_049256.1__14 NG_049256.1 Klebsiella pneumoniae UC331 unnamed blaKPC gene for carbapenem-hydrolyzing class A beta-lactamase KPC-24, complete CDS
>87__blaKPC__NG_049257.1__15 NG_049257.1 Klebsiella pneumoniae CL-5761 blaKPC gene for carbapenem-hydrolyzing class A beta-lactamase KPC-3, complete CDS
>87__blaKPC__NG_049258.1__16 NG_049258.1 Klebsiella pneumoniae KpAM1 blaKPC gene for carbapenem-hydrolyzing class A beta-lactamase KPC-4, complete CDS
>87__blaKPC__NG_049260.1__17 NG_049260.1 Klebsiella pneumoniae Kp-421 blaKPC gene for carbapenem-hydrolyzing class A beta-lactamase KPC-6, complete CDS
>87__blaKPC__NG_049261.1__18 NG_049261.1 Klebsiella pneumoniae blaKPC gene for carbapenem-hydrolyzing class A beta-lactamase KPC-7, complete CDS
>87__blaKPC__NG_049262.1__19 NG_049262.1 Klebsiella pneumoniae S2KP8-1 blaKPC gene for carbapenem-hydrolyzing class A beta-lactamase KPC-8, complete CDS
>87__blaKPC__NG_051167.1__20 NG_051167.1 Klebsiella pneumoniae JMI#21 unnamed blaKPC gene for carbapenem-hydrolyzing class A beta-lactamase KPC-25, complete CDS
>87__blaKPC__NG_051469.1__21 NG_051469.1 Klebsiella pneumoniae BT_746 blaKPC gene for carbapenem-hydrolyzing class A beta-lactamase KPC-26, complete CDS
>87__blaKPC__NG_049252.1__22 NG_049252.1 Klebsiella pneumoniae subsp. pneumoniae AM MDR 53 blaKPC gene for carbapenem-hydrolyzing class A beta-lactamase KPC-19, complete CDS
>87__blaKPC__NG_049259.1__23 NG_049259.1 Pseudomonas aeruginosa PR280 blaKPC gene for carbapenem-hydrolyzing class A beta-lactamase KPC-5, complete CDS
>88__ant(6)-Ia__NG_047394.1__1 NG_047394.1 Enterococcus faecalis pSL1 ant(6)-Ia gene for aminoglycoside nucleotidyltransferase ANT(6)-Ia, complete CDS
>88__ant(6)-Ia__NG_047393.1__2 NG_047393.1 Enterococcus faecium ant(6)-Ia gene for aminoglycoside nucleotidyltransferase ANT(6)-Ia, complete CDS
>88__ant(6)-Ia__NG_047395.1__3 NG_047395.1 Streptococcus mitis B6 ant(6)-Ia gene for aminoglycoside nucleotidyltransferase ANT(6)-Ia, complete CDS
>88__ant(6)-Ia__NG_050582.1__4 NG_050582.1 Streptococcus suis SC84 ant(6)-Ia gene for aminoglycoside nucleotidyltransferase ANT(6)-Ia, complete CDS
>89__ant(6)-Ib__NG_047396.1__1 NG_047396.1 Campylobacter fetus subsp. fetus IMD 523 ant(6)-Ib gene for aminoglycoside nucleotidyltransferase ANT(6)-Ib, complete CDS
>90__mef(C)__NG_047979.1__1 NG_047979.1 Photobacterium damselae subsp. damselae 04Ya311 pAQU1 mef(C) gene for macrolide efflux MFS transporter Mef(C), complete CDS
>91__armA__NG_047476.1__1 NG_047476.1 Klebsiella pneumoniae BM4536 pIP1204 armA gene for ArmA family 16S rRNA (guanine(1405)-N(7))-methyltransferase, complete CDS
>92__sgm__NG_050600.1__1 NG_050600.1 Micromonospora zionensis sgm gene for Sgm family 16S rRNA (guanine(1405)-N(7))-methyltransferase, complete CDS
>93__erm(35)__NG_047778.1__1 NG_047778.1 Bacteroides coprosuis DSM 18011 PC139 erm(35) gene for 23S rRNA (adenine(2058)-N(6))-methyltransferase Erm(35), complete CDS
>94__erm(42)__NG_047784.1__1 NG_047784.1 Photobacterium damselae subsp. piscicida pPDP9106b erm(42) gene for 23S rRNA (adenine(2058)-N(6))-methyltransferase Erm(42), complete CDS
>94__erm(42)__NG_047785.1__2 NG_047785.1 Pasteurella multocida erm(42) gene for 23S rRNA (adenine(2058)-N(6))-methyltransferase Erm(42), complete CDS
>95__blaSIM__NG_050131.1__1 NG_050131.1 Acinetobacter pittii blaSIM gene for subclass B1 metallo-beta-lactamase SIM-1, complete CDS
>95__blaSIM__NG_050132.1__2 NG_050132.1 Pseudomonas aeruginosa B99 blaSIM gene for subclass B1 metallo-beta-lactamase SIM-2, complete CDS
>96__blaVCC__NG_050316.1__1 NG_050316.1 Vibrio cholerae N14-2106 blaVCC gene for carbapenem-hydrolyzing class A beta-lactamase VCC-1, complete CDS
>97__aac(3)-XI__NG_050595.1__1 NG_050595.1 Corynebacterium striatum BM4687 aac(3)-XI gene for aminoglycoside N-acetyltransferase AAC(3)-XI, complete CDS
>98__fomA__NG_047879.1__1 NG_047879.1 Streptomyces wedmorensis fomA gene for fosfomycin resistance kinase FomA, complete CDS
>99__aph(3')-VIII__NG_047446.1__1 NG_047446.1 Streptomyces rimosus aph(3')-VIII gene for aminoglycoside O-phosphotransferase APH(3')-VIII, complete CDS
>100__ant(4')-IIa__NG_047390.1__1 NG_047390.1 Pseudomonas aeruginosa ant(4')-IIa gene for aminoglycoside nucleotidyltransferase ANT(4')-IIa, complete CDS
>101__aac(3)-VIII__NG_047258.1__1 NG_047258.1 Streptomyces fradiae NBRC12773 aac(3)-VIII gene for aminoglycoside N-acetyltransferase AAC(3)-VIII, complete CDS
>101__aac(3)-VIII__NG_047259.1__2 NG_047259.1 Streptomyces fradiae MCIMB 8233 aac(3)-VIII gene for aminoglycoside N-acetyltransferase AAC(3)-VIII, complete CDS
>101__aac(3)-VIII__NG_048574.1__3 NG_048574.1 Streptomyces fradiae aac(3)-VIII gene for aminoglycoside N-acetyltransferase AAC(3)-VIIIa, complete CDS
>101__aac(3)-VIII__NG_047260.1__4 NG_047260.1 Streptomyces ribosidificus ATCC 21294 aac(3)-VIII gene for aminoglycoside N-acetyltransferase AAC(3)-VIII, complete CDS
>102__ant(4')-IIb__NG_047391.1__1 NG_047391.1 Pseudomonas aeruginosa BM4492 ant(4')-IIb gene for aminoglycoside nucleotidyltransferase ANT(4')-IIb, complete CDS
>103__tet(J)__NG_048198.1__1 NG_048198.1 Proteus mirabilis tet(J) gene for tetracycline efflux MFS transporter Tet(J), complete CDS
>103__tet(J)__NG_048199.1__2 NG_048199.1 Proteus mirabilis ATCC 29906 tet(J) gene for tetracycline efflux MFS transporter Tet(J), complete CDS
>104__aac(3)-IIa__NG_047247.1__1 NG_047247.1 Acinetobacter baumannii PAU aac(3)-IIa gene for aminoglycoside N-acetyltransferase AAC(3)-IIa, complete CDS
>104__aac(3)-IIa__NG_047244.1__2 NG_047244.1 Enterobacter cloacae aac(3)-IIa gene for aminoglycoside N-acetyltransferase AAC(3)-IIa, complete CDS
>104__aac(3)-IIa__NG_047245.1__3 NG_047245.1 Plasmid pWP113a aac(3)-IIa gene for aminoglycoside N-acetyltransferase AAC(3)-IIa, complete CDS
>104__aac(3)-IIa__NG_047246.1__4 NG_047246.1 Plasmid R aac(3)-IIa gene for aminoglycoside N-acetyltransferase AAC(3)-IIa, complete CDS
>104__aac(3)-IIa__NG_047248.1__5 NG_047248.1 uncultured bacterium HHV35 pHHV35 aac(3)-IIa gene for aminoglycoside N-acetyltransferase AAC(3)-IIa, complete CDS
>105__aac(3)-IIb__NG_047249.1__1 NG_047249.1 Serratia marcescens aac(3)-IIb gene for aminoglycoside N-acetyltransferase AAC(3)-IIb, complete CDS
>106__aac(3)-IIc__NG_047250.1__1 NG_047250.1 Escherichia coli clinical isolate 164 R aac(3)-IIc gene for aminoglycoside N-acetyltransferase AAC(3)-IIc, complete CDS
>107__aac(3)-IId__NG_047251.1__1 NG_047251.1 Citrobacter freundii pCTX-M3 aac(3)-IId gene for aminoglycoside N-acetyltransferase AAC(3)-IId, complete CDS
>108__aac(3)-IIe__NG_047252.1__1 NG_047252.1 Escherichia coli aac(3)-IIe gene for aminoglycoside N-acetyltransferase AAC(3)-IIe, complete CDS
>109__aadA__NG_047323.1__1 NG_047323.1 Salmonella enterica subsp. enterica serovar Adelaide str. A4-669 aadA gene for aminoglycoside nucleotidyltransferase ANT(3'')/ANT(9), complete CDS
>110__blaBIC__NG_048708.1__1 NG_048708.1 Pseudomonas fluorescens PF-1 blaBIC gene for carbapenem-hydrolyzing class A beta-lactamase BIC-1, complete CDS
>111__spw__NG_048075.1__1 NG_048075.1 Lactobacillus johnsonii pf01 spw gene for ANT(9) family aminoglycoside nucleotidyltransferase Spw, complete CDS
>112__vph__NG_048565.1__1 NG_048565.1 Streptomyces vinaceus vph gene for viomycin phosphotransferase, complete CDS
>112__vph__NG_048566.1__2 NG_048566.1 Streptomyces vinaceus ATCC 11861 vph gene for viomycin phosphotransferase, complete CDS
>113__oleI__NG_048022.1__1 NG_048022.1 Streptomyces antibioticus DSM 40868; ATCC 11891 oleI gene for OleI family self-immunity macrolide glycosyltransferase, complete CDS
>114__aph(3')-VIIa__NG_047447.1__1 NG_047447.1 Campylobacter jejuni PS1178 aph(3')-VIIa gene for aminoglycoside O-phosphotransferase APH(3')-VIIa, complete CDS
>115__blaLCR__NG_049267.1__1 NG_049267.1 Pseudomonas aeruginosa 2293E 2293E blaLCR gene for oxacillin-hydrolyzing class D beta-lactamase LCR-1, complete CDS
>116__blaIMP__NG_049174.1__1 NG_049174.1 Acinetobacter baumannii ABI1 pMS450 blaIMP gene for subclass B1 metallo-beta-lactamase IMP-11, complete CDS
>116__blaIMP__NG_049183.1__2 NG_049183.1 Acinetobacter baumannii blaIMP gene for subclass B1 metallo-beta-lactamase IMP-2, complete CDS
>116__blaIMP__NG_049203.1__3 NG_049203.1 Acinetobacter baumannii blaIMP gene for subclass B1 metallo-beta-lactamase IMP-4, complete CDS
>116__blaIMP__NG_049212.1__4 NG_049212.1 Acinetobacter baumannii blaIMP gene for subclass B1 metallo-beta-lactamase IMP-5, complete CDS
>116__blaIMP__NG_049217.1__5 NG_049217.1 Acinetobacter baumannii 56 unnamed blaIMP gene for subclass B1 metallo-beta-lactamase IMP-55, complete CDS
>116__blaIMP__NG_051166.1__6 NG_051166.1 Acinetobacter baumannii NRZ-26903 blaIMP gene for subclass B1 metallo-beta-lactamase IMP-61, complete CDS
>116__blaIMP__NG_049206.1__7 NG_049206.1 Acinetobacter soli JICC 55015 blaIMP gene for subclass B1 metallo-beta-lactamase IMP-42, complete CDS
>116__blaIMP__NG_049182.1__8 NG_049182.1 Aeromonas caviae A324R pJDB2 blaIMP gene for subclass B1 metallo-beta-lactamase IMP-19, complete CDS
>116__blaIMP__NG_049187.1__9 NG_049187.1 Citrobacter freundii blaIMP gene for subclass B1 metallo-beta-lactamase IMP-23, complete CDS
>116__blaIMP__NG_050945.1__10 NG_050945.1 Enterobacter cloacae NCGM-ECl242 blaIMP gene for subclass B1 metallo-beta-lactamase IMP-60, complete CDS
>116__blaIMP__NG_049214.1__11 NG_049214.1 Escherichia coli TUM14831 blaIMP gene for subclass B1 metallo-beta-lactamase IMP-52, complete CDS
>116__blaIMP__NG_049192.1__12 NG_049192.1 Klebsiella oxytoca 11005 blaIMP gene for subclass B1 metallo-beta-lactamase IMP-28, complete CDS
>116__blaIMP__NG_049199.1__13 NG_049199.1 Klebsiella oxytoca MS5279 blaIMP gene for subclass B1 metallo-beta-lactamase IMP-34, complete CDS
>116__blaIMP__NG_049197.1__14 NG_049197.1 Klebsiella pneumoniae KP-PNK-1 blaIMP gene for subclass B1 metallo-beta-lactamase IMP-32, complete CDS
>116__blaIMP__NG_049202.1__15 NG_049202.1 Klebsiella pneumoniae pHNCS299 blaIMP gene for subclass B1 metallo-beta-lactamase IMP-38, complete CDS
>116__blaIMP__NG_049222.1__16 NG_049222.1 Klebsiella pneumoniae KP-0787 pEKP0787-1 blaIMP gene for subclass B1 metallo-beta-lactamase IMP-8, complete CDS
>116__blaIMP__NG_049191.1__17 NG_049191.1 Proteus mirabilis PmCB1 blaIMP gene for subclass B1 metallo-beta-lactamase IMP-27, complete CDS
>116__blaIMP__NG_052050.1__18 NG_052050.1 Proteus mirabilis 20299C blaIMP gene for subclass B1 metallo-beta-lactamase IMP-64, complete CDS
>116__blaIMP__NG_049173.1__19 NG_049173.1 Pseudomonas aeruginosa PAI134 pMS455 blaIMP gene for subclass B1 metallo-beta-lactamase IMP-10, complete CDS
>116__blaIMP__NG_049176.1__20 NG_049176.1 Pseudomonas aeruginosa 86-14571A blaIMP gene for subclass B1 metallo-beta-lactamase IMP-13, complete CDS
>116__blaIMP__NG_049177.1__21 NG_049177.1 Pseudomonas aeruginosa blaIMP gene for subclass B1 metallo-beta-lactamase IMP-14, complete CDS
>116__blaIMP__NG_049178.1__22 NG_049178.1 Pseudomonas aeruginosa blaIMP gene for subclass B1 metallo-beta-lactamase IMP-15, complete CDS
>116__blaIMP__NG_049179.1__23 NG_049179.1 Pseudomonas aeruginosa blaIMP gene for subclass B1 metallo-beta-lactamase IMP-16, complete CDS
>116__blaIMP__NG_049180.1__24 NG_049180.1 Pseudomonas aeruginosa blaIMP gene for subclass B1 metallo-beta-lactamase IMP-17, complete CDS
>116__blaIMP__NG_049181.1__25 NG_049181.1 Pseudomonas aeruginosa blaIMP gene for subclass B1 metallo-beta-lactamase IMP-18, complete CDS
>116__blaIMP__NG_049184.1__26 NG_049184.1 Pseudomonas aeruginosa blaIMP gene for subclass B1 metallo-beta-lactamase IMP-20, complete CDS
>116__blaIMP__NG_049185.1__27 NG_049185.1 Pseudomonas aeruginosa blaIMP gene for subclass B1 metallo-beta-lactamase IMP-21, complete CDS
>116__blaIMP__NG_049189.1__28 NG_049189.1 Pseudomonas aeruginosa KMP0701 pKMP0701 blaIMP gene for subclass B1 metallo-beta-lactamase IMP-25, complete CDS
>116__blaIMP__NG_049190.1__29 NG_049190.1 Pseudomonas aeruginosa DR26420/08 blaIMP gene for subclass B1 metallo-beta-lactamase IMP-26, complete CDS
>116__blaIMP__NG_049193.1__30 NG_049193.1 Pseudomonas aeruginosa BES10298 blaIMP gene for subclass B1 metallo-beta-lactamase IMP-29, complete CDS
>116__blaIMP__NG_049195.1__31 NG_049195.1 Pseudomonas aeruginosa 3107 blaIMP gene for subclass B1 metallo-beta-lactamase IMP-30, complete CDS
>116__blaIMP__NG_049196.1__32 NG_049196.1 Pseudomonas aeruginosa NRZ-00156 blaIMP gene for subclass B1 metallo-beta-lactamase IMP-31, complete CDS
>116__blaIMP__NG_049198.1__33 NG_049198.1 Pseudomonas aeruginosa 85-7090A blaIMP gene for subclass B1 metallo-beta-lactamase IMP-33, complete CDS
>116__blaIMP__NG_049200.1__34 NG_049200.1 Pseudomonas aeruginosa 1876 blaIMP gene for subclass B1 metallo-beta-lactamase IMP-35, complete CDS
>116__blaIMP__NG_049201.1__35 NG_049201.1 Pseudomonas aeruginosa CNR 06-BRE blaIMP gene for subclass B1 metallo-beta-lactamase IMP-37, complete CDS
>116__blaIMP__NG_049204.1__36 NG_049204.1 Pseudomonas aeruginosa JICC 55824 blaIMP gene for subclass B1 metallo-beta-lactamase IMP-40, complete CDS
>116__blaIMP__NG_049205.1__37 NG_049205.1 Pseudomonas aeruginosa JICC 55826 blaIMP gene for subclass B1 metallo-beta-lactamase IMP-41, complete CDS
>116__blaIMP__NG_049207.1__38 NG_049207.1 Pseudomonas aeruginosa NCGM 1496 blaIMP gene for subclass B1 metallo-beta-lactamase IMP-43, complete CDS
>116__blaIMP__NG_049208.1__39 NG_049208.1 Pseudomonas aeruginosa NCGM 1663 blaIMP gene for subclass B1 metallo-beta-lactamase IMP-44, complete CDS
>116__blaIMP__NG_049209.1__40 NG_049209.1 Pseudomonas aeruginosa M140A blaIMP gene for subclass B1 metallo-beta-lactamase IMP-45, complete CDS
>116__blaIMP__NG_049210.1__41 NG_049210.1 Pseudomonas aeruginosa 926467 blaIMP gene for subclass B1 metallo-beta-lactamase IMP-48, complete CDS
>116__blaIMP__NG_049211.1__42 NG_049211.1 Pseudomonas aeruginosa 1128657 blaIMP gene for subclass B1 metallo-beta-lactamase IMP-49, complete CDS
>116__blaIMP__NG_049213.1__43 NG_049213.1 Pseudomonas aeruginosa NCGM 3025 blaIMP gene for subclass B1 metallo-beta-lactamase IMP-51, complete CDS
>116__blaIMP__NG_049215.1__44 NG_049215.1 Pseudomonas aeruginosa NF812166 blaIMP gene for subclass B1 metallo-beta-lactamase IMP-53, complete CDS
>116__blaIMP__NG_049216.1__45 NG_049216.1 Pseudomonas aeruginosa 750109 blaIMP gene for subclass B1 metallo-beta-lactamase IMP-54, complete CDS
>116__blaIMP__NG_049218.1__46 NG_049218.1 Pseudomonas aeruginosa 1207312 unnamed blaIMP gene for subclass B1 metallo-beta-lactamase IMP-56, complete CDS
>116__blaIMP__NG_049221.1__47 NG_049221.1 Pseudomonas aeruginosa blaIMP gene for subclass B1 metallo-beta-lactamase IMP-7, complete CDS
>116__blaIMP__NG_051513.1__48 NG_051513.1 Pseudomonas aeruginosa PE83 blaIMP gene for subclass B1 metallo-beta-lactamase IMP-62, complete CDS
>116__blaIMP__NG_052049.1__49 NG_052049.1 Pseudomonas aeruginosa 1156 blaIMP gene for subclass B1 metallo-beta-lactamase IMP-63, complete CDS
>116__blaIMP__NG_049223.1__50 NG_049223.1 Pseudomonas aeruginosa PA96 pOZ176 blaIMP gene for subclass B1 metallo-beta-lactamase IMP-9, complete CDS
>116__blaIMP__NG_049186.1__51 NG_049186.1 Pseudomonas fluorescens blaIMP gene for subclass B1 metallo-beta-lactamase IMP-22, complete CDS
>116__blaIMP__NG_049175.1__52 NG_049175.1 Pseudomonas putida blaIMP gene for subclass B1 metallo-beta-lactamase IMP-12, complete CDS
>116__blaIMP__NG_049219.1__53 NG_049219.1 Pseudomonas putida CPO20150081 blaIMP gene for subclass B1 metallo-beta-lactamase IMP-58, complete CDS
>116__blaIMP__NG_049172.1__54 NG_049172.1 Serratia marcescens blaIMP gene for subclass B1 metallo-beta-lactamase IMP-1, complete CDS
>116__blaIMP__NG_049188.1__55 NG_049188.1 Serratia marcescens sm177-6 blaIMP gene for subclass B1 metallo-beta-lactamase IMP-24, complete CDS
>116__blaIMP__NG_049220.1__56 NG_049220.1 Serratia marcescens blaIMP gene for subclass B1 metallo-beta-lactamase IMP-6, complete CDS
>116__blaIMP__NG_049194.1__57 NG_049194.1 Shigella flexneri JS19622 blaIMP gene for subclass B1 metallo-beta-lactamase IMP-3, complete CDS
>117__cmlB__NG_047657.1__1 NG_047657.1 [Enterobacter] aerogenes BM2688-I pIP833 cmlB gene for chloramphenicol efflux MFS transporter CmlB, complete CDS
>118__aac(3)-Xa__NG_047263.1__1 NG_047263.1 Streptomyces griseus aac(3)-Xa gene for aminoglycoside N-acetyltransferase AAC(3)-Xa, complete CDS
>119__fomB__NG_047880.1__1 NG_047880.1 Streptomyces wedmorensis fomB gene for FomB family phosphonate monophosphate kinase, complete CDS
>120__cmlV__NG_047660.1__1 NG_047660.1 Streptomyces venezuelae ATCC 10712 ISP5230 cmlV gene for chloramphenicol efflux MFS transporter CmlV, complete CDS
>121__cmlR__NG_047659.1__1 NG_047659.1 Streptomyces lividans 1326 cmlR gene for chloramphenicol efflux MFS transporter CmlR, complete CDS
>122__rmtC__NG_048060.1__1 NG_048060.1 Proteus mirabilis rmtC gene for RmtC family 16S rRNA (guanine(1405)-N(7))-methyltransferase, complete CDS
>123__tet(C)__NG_048177.1__1 NG_048177.1 Aeromonas salmonicida pRAS3.2 tet(C) gene for tetracycline efflux MFS transporter Tet(C), complete CDS
>123__tet(C)__NG_048176.1__2 NG_048176.1 Aeromonas salmonicida subsp. salmonicida pRAS3.1 tet(C) gene for tetracycline efflux MFS transporter Tet(C), complete CDS
>123__tet(C)__NG_048178.1__3 NG_048178.1 Chlamydia suis R27 tet(C) gene for tetracycline efflux MFS transporter Tet(C), complete CDS
>123__tet(C)__NG_048179.1__4 NG_048179.1 Escherichia coli invasion plasmid pIS2 tet(C) gene for tetracycline efflux MFS transporter Tet(C), complete CDS
>123__tet(C)__NG_048181.1__5 NG_048181.1 Escherichia coli SE11 pSE11-1 tet(C) gene for tetracycline efflux MFS transporter Tet(C), complete CDS
>123__tet(C)__NG_048174.1__6 NG_048174.1 Francisella tularensis LVS pOM1 tet(C) gene for tetracycline efflux MFS transporter Tet(C), complete CDS
>123__tet(C)__NG_048175.1__7 NG_048175.1 Salmonella enterica subsp. enterica serovar Typhimurium R46 tet(C) gene for tetracycline efflux MFS transporter Tet(C), complete CDS
>123__tet(C)__NG_048180.1__8 NG_048180.1 uncultured bacterium tet(C) gene for tetracycline efflux MFS transporter Tet(C), complete CDS
>124__blaIMI__NG_049165.1__1 NG_049165.1 Enterobacter asburiae blaIMI gene for carbapenem-hydrolyzing class A beta-lactamase IMI-2, complete CDS
>124__blaIMI__NG_049164.1__2 NG_049164.1 Enterobacter cloacae 1413B blaIMI gene for carbapenem-hydrolyzing class A beta-lactamase IMI-1, complete CDS
>124__blaIMI__NG_049166.1__3 NG_049166.1 Enterobacter cloacae M09-4380425 blaIMI gene for carbapenem-hydrolyzing class A beta-lactamase IMI-3, complete CDS
>124__blaIMI__NG_049167.1__4 NG_049167.1 Enterobacter cloacae ENT711 blaIMI gene for carbapenem-hydrolyzing class A beta-lactamase IMI-4, complete CDS
>124__blaIMI__NG_049169.1__5 NG_049169.1 Enterobacter cloacae ENT1135 blaIMI gene for carbapenem-hydrolyzing class A beta-lactamase IMI-7, complete CDS
>124__blaIMI__NG_049170.1__6 NG_049170.1 Enterobacter cloacae 29181 blaIMI gene for carbapenem-hydrolyzing class A beta-lactamase IMI-8, complete CDS
>124__blaIMI__NG_049342.1__7 NG_049342.1 Enterobacter cloacae NOR-1 blaIMI gene for IMI family carbapenem-hydrolyzing class A beta-lactamase NMC-A, complete CDS
>124__blaIMI__NG_050720.1__8 NG_050720.1 Enterobacter cloacae NRZ-25472 blaIMI gene for carbapenem-hydrolyzing class A beta-lactamase IMI-12, complete CDS
>124__blaIMI__NG_049171.1__9 NG_049171.1 Enterobacter sp. 50588862 blaIMI gene for carbapenem-hydrolyzing class A beta-lactamase IMI-9, complete CDS
>124__blaIMI__NG_049168.1__10 NG_049168.1 Raoultella ornithinolytica RJ46C pRJ46C blaIMI gene for carbapenem-hydrolyzing class A beta-lactamase IMI-6, complete CDS
>125__vanY-G1__NG_048528.1__1 NG_048528.1 Enterococcus faecalis G1-01247 vanY-G1 gene for D-Ala-D-Ala carboxypeptidase VanY-G1, complete CDS
>126__erm(TE)__NG_047842.1__1 NG_047842.1 Lactobacillus reuteri N16 pTE15 erm(TE) gene for 23S rRNA (adenine(2058)-N(6))-methyltransferase Erm(TE), complete CDS
>127__tet(Q)__NG_048269.1__1 NG_048269.1 Bacteroides fragilis 1126 tet(Q) gene for tetracycline resistance ribosomal protection protein Tet(Q), complete CDS
>127__tet(Q)__NG_048268.1__2 NG_048268.1 Bacteroides thetaiotaomicron DOT tet(Q) gene for tetracycline resistance ribosomal protection protein Tet(Q), complete CDS
>127__tet(Q)__NG_048272.1__3 NG_048272.1 Bifidobacterium longum B200304 pBIF10 tet(Q) gene for tetracycline resistance ribosomal protection protein Tet(Q), complete CDS
>127__tet(Q)__NG_048271.1__4 NG_048271.1 Prevotella intermedia PDRC-11 tet(Q) gene for tetracycline resistance ribosomal protection protein Tet(Q), complete CDS
>127__tet(Q)__NG_048270.1__5 NG_048270.1 Prevotella ruminicola 223 tet(Q) gene for tetracycline resistance ribosomal protection protein Tet(Q), complete CDS
>128__555__NG_052052.1__1 NG_052052.1 Acinetobacter pittii KUN 555 gene for bifunctional type B-3 chloramphenicol O-acetyltransferase CatB8/aminoglycoside N-acetyltransferase AAC(6')-Ib, complete CDS
>129__vanX-Ao2__NG_048480.1__1 NG_048480.1 Amycolatopsis orientalis HCCB10007 vanX-Ao2 gene for D-Ala-D-Ala dipeptidase VanX-Ao2, complete CDS
>130__blaROB__NG_049977.1__1 NG_049977.1 Haemophilus influenzae type b RRob blaROB gene for cephalosporin-hydrolyzing class A beta-lactamase ROB-1, complete CDS
>131__vanX-Ao1__NG_048479.1__1 NG_048479.1 Amycolatopsis orientalis C329.2 vanX-Ao1 gene for D-Ala-D-Ala dipeptidase VanX-Ao1, complete CDS
>132__mupA__NG_048008.1__1 NG_048008.1 Staphylococcus aureus HUNSC491 pPR9 mupA gene for mupirocin-resistant isoleucine--tRNA ligase MupA, complete CDS
>133__erm(F)__NG_047823.1__1 NG_047823.1 Bacteroides fragilis V503 erm(F) gene for 23S rRNA (adenine(2058)-N(6))-methyltransferase Erm(F), complete CDS
>133__erm(F)__NG_047824.1__2 NG_047824.1 Bacteroides fragilis pBF4 erm(F) gene for 23S rRNA (adenine(2058)-N(6))-methyltransferase Erm(F), complete CDS
>133__erm(F)__NG_047825.1__3 NG_047825.1 Bacteroides fragilis BI136 erm(F) gene for 23S rRNA (adenine(2058)-N(6))-methyltransferase Erm(F), complete CDS
>133__erm(F)__NG_047826.1__4 NG_047826.1 Bacteroides thetaiotaomicron erm(F) gene for 23S rRNA (adenine(2058)-N(6))-methyltransferase Erm(F), complete CDS
>134__chrB__NG_047645.1__1 NG_047645.1 Streptomyces bikiniensis NRRL 2737 chrB gene for 23S rRNA (guanine(748)-N(1))-methyltransferase ChrB, complete CDS
>135__spd__NG_048074.1__1 NG_048074.1 Staphylococcus aureus ST398 pDJ91S spd gene for ANT(9) family aminoglycoside nucleotidyltransferase Spd, complete CDS
>136__aadA5__NG_051903.1__1 NG_051903.1 Achromobacter xylosoxidans MB-140 aadA5 gene for ANT(3'')-Ia family aminoglycoside nucleotidyltransferase AadA5, complete CDS
>136__aadA5__NG_052296.1__2 NG_052296.1 Achromobacter xylosoxidans MB-161 aadA5 gene for ANT(3'')-Ia family aminoglycoside nucleotidyltransferase AadA5, complete CDS
>136__aadA5__NG_052475.1__3 NG_052475.1 Achromobacter xylosoxidans MB-156 aadA5 gene for ANT(3'')-Ia family aminoglycoside nucleotidyltransferase AadA5, complete CDS
>136__aadA5__NG_052277.1__4 NG_052277.1 Aeromonas sp. C69 aadA5 gene for ANT(3'')-Ia family aminoglycoside nucleotidyltransferase AadA5, complete CDS
>136__aadA5__NG_052148.1__5 NG_052148.1 Citrobacter freundii V43-G1 aadA5 gene for ANT(3'')-Ia family aminoglycoside nucleotidyltransferase AadA5, complete CDS
>136__aadA5__NG_047357.1__6 NG_047357.1 Escherichia coli 9516014-1 aadA5 gene for ANT(3'')-Ia family aminoglycoside nucleotidyltransferase AadA5, complete CDS
>136__aadA5__NG_047358.1__7 NG_047358.1 Escherichia coli 3055 aadA5 gene for ANT(3'')-Ia family aminoglycoside nucleotidyltransferase AadA5, complete CDS
>136__aadA5__NG_051886.1__8 NG_051886.1 Escherichia coli ME451 aadA5 gene for ANT(3'')-Ia family aminoglycoside nucleotidyltransferase AadA5, complete CDS
>136__aadA5__NG_052362.1__9 NG_052362.1 Escherichia coli GH326 aadA5 gene for ANT(3'')-Ia family aminoglycoside nucleotidyltransferase AadA5, complete CDS
>136__aadA5__NG_052474.1__10 NG_052474.1 Escherichia coli aadA5 gene for ANT(3'')-Ia family aminoglycoside nucleotidyltransferase AadA5, complete CDS
>136__aadA5__NG_052513.1__11 NG_052513.1 Escherichia coli aadA5 gene for ANT(3'')-Ia family aminoglycoside nucleotidyltransferase AadA5, complete CDS
>136__aadA5__NG_052515.1__12 NG_052515.1 Escherichia coli aadA5 gene for ANT(3'')-Ia family aminoglycoside nucleotidyltransferase AadA5, complete CDS
>136__aadA5__NG_052334.1__13 NG_052334.1 Klebsiella pneumoniae T-X17A aadA5 gene for ANT(3'')-Ia family aminoglycoside nucleotidyltransferase AadA5, complete CDS
>136__aadA5__NG_052154.1__14 NG_052154.1 Morganella morganii G52 aadA5 gene for ANT(3'')-Ia family aminoglycoside nucleotidyltransferase AadA5, complete CDS
>136__aadA5__NG_051894.1__15 NG_051894.1 Riemerella anatipestifer FS8 aadA5 gene for ANT(3'')-Ia family aminoglycoside nucleotidyltransferase AadA5, complete CDS
>136__aadA5__NG_052476.1__16 NG_052476.1 Riemerella anatipestifer aadA5 gene for ANT(3'')-Ia family aminoglycoside nucleotidyltransferase AadA5, complete CDS
>136__aadA5__NG_052333.1__17 NG_052333.1 Shigella sonnei T-B7A aadA5 gene for ANT(3'')-Ia family aminoglycoside nucleotidyltransferase AadA5, complete CDS
>136__aadA5__NG_052253.1__18 NG_052253.1 uncultured bacterium pSp14 aadA5 gene for ANT(3'')-Ia family aminoglycoside nucleotidyltransferase AadA5, complete CDS
>136__aadA5__NG_052267.1__19 NG_052267.1 uncultured bacterium aadA5 gene for ANT(3'')-Ia family aminoglycoside nucleotidyltransferase AadA5, complete CDS
>136__aadA5__NG_052436.1__20 NG_052436.1 uncultured bacterium pB8 aadA5 gene for ANT(3'')-Ia family aminoglycoside nucleotidyltransferase AadA5, complete CDS
>137__blaTMB__NG_050313.1__1 NG_050313.1 Achromobacter sp. sallbros1 blaTMB gene for subclass B1 metallo-beta-lactamase TMB-1, complete CDS
>137__blaTMB__NG_050314.1__2 NG_050314.1 Acinetobacter pittii MRY12-0142 blaTMB gene for subclass B1 metallo-beta-lactamase TMB-2, complete CDS
>138__aadS__NG_047380.1__1 NG_047380.1 Transposon Tn4551 aadS gene for aminoglycoside 6-adenylyltransferase AadS, complete CDS
>139__vanH-Pt2__NG_048392.1__1 NG_048392.1 Paenibacillus thiaminolyticus RSA1221 vanH-Pt2 gene for D-lactate dehydrogenase VanH-Pt2, complete CDS
>140__dfrA8__NG_047741.1__1 NG_047741.1 Escherichia coli pLMO226 dfrA8 gene for trimethoprim-resistant dihydrofolate reductase DfrA8, complete CDS
>141__dfrA9__NG_047742.1__1 NG_047742.1 Escherichia coli dfrA9 gene for trimethoprim-resistant dihydrofolate reductase DfrA9, complete CDS
>142__blaVHW__NG_050335.1__1 NG_050335.1 Vibrio harveyi W3B blaVHW gene for carbenicillin-hydrolyzing class A beta-lactamase VHW-1, complete CDS
>143__dfrA3__NG_047726.1__1 NG_047726.1 Plasmid pAZ1 dfrA3 gene for trimethoprim-resistant dihydrofolate reductase DfrA3, complete CDS
>144__dfrA1__NG_052351.1__1 NG_052351.1 Acinetobacter baumannii Aci20 dfrA1 gene for trimethoprim-resistant dihydrofolate reductase DfrA1, complete CDS
>144__dfrA1__NG_047685.1__2 NG_047685.1 Acinetobacter sp. PGS49 dfrA1 gene for trimethoprim-resistant dihydrofolate reductase DfrA1, complete CDS
>144__dfrA1__NG_047683.1__3 NG_047683.1 Aeromonas caviae dfrA1 gene for trimethoprim-resistant dihydrofolate reductase DfrA1, complete CDS
>144__dfrA1__NG_047676.1__4 NG_047676.1 Escherichia coli dfrA1 gene for trimethoprim-resistant dihydrofolate reductase DfrA1, complete CDS
>144__dfrA1__NG_047677.1__5 NG_047677.1 Escherichia coli Se131 dfrA1 gene for trimethoprim-resistant dihydrofolate reductase DfrA1, complete CDS
>144__dfrA1__NG_047679.1__6 NG_047679.1 Escherichia coli dfrA1 gene for trimethoprim-resistant dihydrofolate reductase DfrA1, complete CDS
>144__dfrA1__NG_047681.1__7 NG_047681.1 Escherichia coli dfrA1 gene for trimethoprim-resistant dihydrofolate reductase DfrA1, complete CDS
>144__dfrA1__NG_052135.1__8 NG_052135.1 Escherichia coli EC_210-2 dfrA1 gene for trimethoprim-resistant dihydrofolate reductase DfrA1, complete CDS
>144__dfrA1__NG_052370.1__9 NG_052370.1 Escherichia coli E3 dfrA1 gene for trimethoprim-resistant dihydrofolate reductase DfrA1, complete CDS
>144__dfrA1__NG_052492.1__10 NG_052492.1 Escherichia coli MM.1.11 dfrA1 gene for trimethoprim-resistant dihydrofolate reductase DfrA1, complete CDS
>144__dfrA1__NG_052522.1__11 NG_052522.1 Escherichia coli MB/ETEC96 dfrA1 gene for trimethoprim-resistant dihydrofolate reductase DfrA1, complete CDS
>144__dfrA1__NG_052353.1__12 NG_052353.1 Laribacter hongkongensis LHW339 dfrA1 gene for trimethoprim-resistant dihydrofolate reductase DfrA1, complete CDS
>144__dfrA1__NG_047678.1__13 NG_047678.1 Salmonella enterica subsp. enterica serovar Typhimurium DT-193 dfrA1 gene for trimethoprim-resistant dihydrofolate reductase DfrA1, complete CDS
>144__dfrA1__NG_047684.1__14 NG_047684.1 Salmonella sp. D76 dfrA1 gene for trimethoprim-resistant dihydrofolate reductase DfrA1, complete CDS
>144__dfrA1__NG_047680.1__15 NG_047680.1 Shigella sonnei dfrA1 gene for trimethoprim-resistant dihydrofolate reductase DfrA1, complete CDS
>144__dfrA1__NG_047682.1__16 NG_047682.1 Vibrio cholerae non-O1/non-O139 dfrA1 gene for trimethoprim-resistant dihydrofolate reductase DfrA1, complete CDS
>145__dfrA6__NG_047734.1__1 NG_047734.1 Proteus mirabilis dfrA6 gene for trimethoprim-resistant dihydrofolate reductase DfrA6, complete CDS
>145__dfrA6__NG_047735.1__2 NG_047735.1 Vibrio cholerae A444 dfrA6 gene for trimethoprim-resistant dihydrofolate reductase DfrA6, complete CDS
>146__dfrA7__NG_047736.1__1 NG_047736.1 Escherichia coli dfrA7 gene for trimethoprim-resistant dihydrofolate reductase DfrA7, complete CDS
>146__dfrA7__NG_047737.1__2 NG_047737.1 Escherichia coli dfrA7 gene for trimethoprim-resistant dihydrofolate reductase DfrA7, complete CDS
>146__dfrA7__NG_047738.1__3 NG_047738.1 Escherichia coli dfrA7 gene for trimethoprim-resistant dihydrofolate reductase DfrA7, complete CDS
>146__dfrA7__NG_047740.1__4 NG_047740.1 Escherichia coli PGB dfrA7 gene for trimethoprim-resistant dihydrofolate reductase DfrA7, complete CDS
>146__dfrA7__NG_047739.1__5 NG_047739.1 Klebsiella pneumoniae KD187 dfrA7 gene for trimethoprim-resistant dihydrofolate reductase DfrA7, complete CDS
>147__dfrA5__NG_052171.1__1 NG_052171.1 Acinetobacter baumannii BH42 dfrA5 gene for trimethoprim-resistant dihydrofolate reductase DfrA5, complete CDS
>147__dfrA5__NG_051699.1__2 NG_051699.1 Escherichia coli 831 dfrA5 gene for trimethoprim-resistant dihydrofolate reductase DfrA5, complete CDS
>147__dfrA5__NG_052524.1__3 NG_052524.1 Escherichia coli D47 dfrA5 gene for trimethoprim-resistant dihydrofolate reductase DfrA5, complete CDS
>147__dfrA5__NG_047733.1__4 NG_047733.1 Morganella sp. TR-90 dfrA5 gene for trimethoprim-resistant dihydrofolate reductase DfrA5, complete CDS
>147__dfrA5__NG_047731.1__5 NG_047731.1 Plasmid pLMO20 dfrA5 gene for trimethoprim-resistant dihydrofolate reductase DfrA5, complete CDS
>147__dfrA5__NG_047732.1__6 NG_047732.1 uncultured bacterium dfrA5 gene for trimethoprim-resistant dihydrofolate reductase DfrA5, complete CDS
>148__dfrC__NG_047752.1__1 NG_047752.1 Staphylococcus epidermidis ATCC 14990 dfrC gene for trimethoprim-resistant dihydrofolate reductase DfrC, complete CDS
>149__npmA__NG_048018.1__1 NG_048018.1 Escherichia coli pARS3 npmA gene for 16S rRNA (adenine(1408)-N(1))-methyltransferase NpmA, complete CDS
>150__blaTHIN-B__NG_047549.1__1 NG_047549.1 Janthinobacterium lividum JAC1 blaTHIN-B gene for subclass B3 metallo-beta-lactamase THIN-B, complete CDS
>151__SCH88050909__NG_047218.1__1 NG_047218.1 Serratia marcescens SCH88050909 gene for bifunctional aminoglycoside nucleotidyltransferase ANT(3'')-Ih/aminoglycoside N-acetyltransferase AAC(6')-Iid, complete CDS
>152__00-4093__NG_047215.1__1 NG_047215.1 Salmonella enterica subsp. enterica serovar Newport 00-4093 gene for truncated sulfonamide-resistant dihydropteroate synthase Sul1/DUF3363 domain-containing fusion protein, complete CDS
>153__tsnR__NG_048322.1__1 NG_048322.1 Streptomyces laurentii tsnR gene for 23S rRNA (adenine(1067)-N)-methyltransferase TsnR, complete CDS
>154__blaCIA__NG_048760.1__1 NG_048760.1 Chryseobacterium indologenes SH187 blaCIA gene for class A extended-spectrum beta-lactamase CIA-2, complete CDS
>154__blaCIA__NG_048761.1__2 NG_048761.1 Chryseobacterium indologenes SH520 blaCIA gene for class A extended-spectrum beta-lactamase CIA-3, complete CDS
>154__blaCIA__NG_048762.1__3 NG_048762.1 Chryseobacterium indologenes SH3157 blaCIA gene for class A extended-spectrum beta-lactamase CIA-4, complete CDS
>154__blaCIA__NG_048759.1__4 NG_048759.1 Chryseobacterium indologenes NBRC 14944 ATCC 29897 blaCIA gene for class A extended-spectrum beta-lactamase CIA-1, complete CDS
>155__sat1__NG_048068.1__1 NG_048068.1 Escherichia coli IE 956 0180:H- sat1 gene for streptothricin N-acetyltransferase Sat1, complete CDS
>156__sat2__NG_051935.1__1 NG_051935.1 Aerococcus viridans sat2 gene for streptothricin N-acetyltransferase Sat2, complete CDS
>156__sat2__NG_051934.1__2 NG_051934.1 Escherichia coli sat2 gene for streptothricin N-acetyltransferase Sat2, complete CDS
>156__sat2__NG_051940.1__3 NG_051940.1 Escherichia coli sat2 gene for streptothricin N-acetyltransferase Sat2, complete CDS
>157__sat3__NG_048069.1__1 NG_048069.1 Escherichia coli pIE639 sat3 gene for streptothricin N-acetyltransferase Sat3, complete CDS
>158__sat4__NG_048070.1__1 NG_048070.1 Campylobacter coli BEG4 sat4 gene for streptothricin N-acetyltransferase Sat4, complete CDS
>158__sat4__NG_048073.1__2 NG_048073.1 Campylobacter jejuni pCJE8480 sat4 gene for streptothricin N-acetyltransferase Sat4, complete CDS
>158__sat4__NG_048072.1__3 NG_048072.1 Enterococcus faecium sat4 gene for streptothricin N-acetyltransferase Sat4, complete CDS
>158__sat4__NG_048071.1__4 NG_048071.1 Staphylococcus intermedius MLS-2 sat4 gene for streptothricin N-acetyltransferase Sat4, complete CDS
>159__car(A)__NG_047561.1__1 NG_047561.1 Streptomyces thermotolerans car(A) gene for ABC-F type ribosomal protection protein Car(A), complete CDS
>160__vat(C)__NG_048539.1__1 NG_048539.1 Staphylococcus cohnii BM10711 pIP1714 vat(C) gene for streptogramin A O-acetyltransferase Vat(C), complete CDS
>161__tet(X)__NG_048304.1__1 NG_048304.1 Bacteroides fragilis tet(X) gene for TetX family tetracycline inactivation enzyme, complete CDS
>161__tet(X)__NG_048305.1__2 NG_048305.1 Bacteroides thetaiotaomicron tet(X) gene for TetX family tetracycline inactivation enzyme, complete CDS
>161__tet(X)__NG_048306.1__3 NG_048306.1 Pseudomonas aeruginosa tet(X) gene for TetX family tetracycline inactivation enzyme, complete CDS
>161__tet(X)__NG_048308.1__4 NG_048308.1 Riemerella anatipestifer 0511 pRA0511 tet(X) gene for TetX family tetracycline inactivation enzyme, complete CDS
>161__tet(X)__NG_048307.1__5 NG_048307.1 uncultured bacterium HH1107 pHH1107 tet(X) gene for TetX family tetracycline inactivation enzyme, complete CDS
>162__nimI__NG_048016.1__1 NG_048016.1 Prevotella baroniae F0067 nimI gene for nitroimidazole resistance protein NimI, complete CDS
>163__nimJ__NG_048017.1__1 NG_048017.1 Bacteroides fragilis HMW 615 nimJ gene for nitroimidazole resistance protein NimJ, complete CDS
>164__vanTc__NG_048462.1__1 NG_048462.1 Enterococcus casseliflavus vanTc gene for serine racemase VanT, complete CDS
>164__vanTc__NG_048463.1__2 NG_048463.1 Enterococcus casseliflavus CCM 439 vanTc gene for serine racemase VanT, complete CDS
>165__nimA__NG_048011.1__1 NG_048011.1 Bacteroides vulgatus BV17 pIP417 nimA gene for nitroimidazole resistance protein NimA, complete CDS
>166__nimB__NG_048012.1__1 NG_048012.1 Bacteroides fragilis BF8 nimB gene for nitroimidazole resistance protein NimB, complete CDS
>167__vanTm__NG_048464.1__1 NG_048464.1 Enterococcus faecalis N06-0364 vanTm gene for serine racemase VanT-L membrane subunit, complete CDS
>168__nimD__NG_048014.1__1 NG_048014.1 Bacteroides fragilis BF-F239 nimD gene for nitroimidazole resistance protein NimD, complete CDS
>169__nimE__NG_048015.1__1 NG_048015.1 Bacteroides fragilis DCMSKEJBY0001B nimE gene for nitroimidazole resistance protein NimE, complete CDS
>170__aph(3')-VI__NG_051730.1__1 NG_051730.1 Pseudomonas aeruginosa HIABP11 aph(3')-VI gene for APH(3')-VI family aminoglycoside O-phosphotransferase, complete CDS
>171__vanTr__NG_048465.1__1 NG_048465.1 Enterococcus faecalis N06-0364 vanTr gene for serine racemase VanT-L catalytic subunit, complete CDS
>172__ere(D)__NG_047771.1__1 NG_047771.1 Riemerella anatipestifer SX ere(D) gene for EreD family erythromycin esterase, complete CDS
>173__penA__NG_048030.1__1 NG_048030.1 Burkholderia cepacia ATCC 25416 penA gene for PenA family class A beta-lactamase, complete CDS
>174__erm(30)__NG_047772.1__1 NG_047772.1 Streptomyces venezuelae ATCC 15439 erm(30) gene for 23S rRNA (adenine(2058)-N(6))-methyltransferase Erm(30), complete CDS
>175__blaLRA__NG_047523.1__1 NG_047523.1 uncultured bacterium BLR12 blaLRA gene for subclass B3 metallo-beta-lactamase LRA-12, complete CDS
>175__blaLRA__NG_047524.1__2 NG_047524.1 uncultured bacterium BLR17 blaLRA gene for subclass B3 metallo-beta-lactamase LRA-17, complete CDS
>175__blaLRA__NG_047525.1__3 NG_047525.1 uncultured bacterium BLR19 blaLRA gene for subclass B3 metallo-beta-lactamase LRA-19, complete CDS
>175__blaLRA__NG_047519.1__4 NG_047519.1 uncultured bacterium BLR2 blaLRA gene for subclass B3 metallo-beta-lactamase LRA-2, complete CDS
>175__blaLRA__NG_047520.1__5 NG_047520.1 uncultured bacterium BLR3 blaLRA gene for subclass B3 metallo-beta-lactamase LRA-3, complete CDS
>175__blaLRA__NG_047521.1__6 NG_047521.1 uncultured bacterium BLR8 blaLRA gene for subclass B3 metallo-beta-lactamase LRA-8, complete CDS
>175__blaLRA__NG_047522.1__7 NG_047522.1 uncultured bacterium BLR9 blaLRA gene for subclass B3 metallo-beta-lactamase LRA-9, complete CDS
>176__penI__NG_048034.1__1 NG_048034.1 Burkholderia oklahomensis EO147 penI gene for PenI family class A extended-spectrum beta-lactamase, complete CDS
>176__penI__NG_048031.1__2 NG_048031.1 Burkholderia pseudomallei 392a penI gene for PenI family class A extended-spectrum beta-lactamase, complete CDS
>176__penI__NG_048033.1__3 NG_048033.1 Burkholderia thailandensis 2002721723 penI gene for PenI family class A extended-spectrum beta-lactamase, complete CDS
>176__penI__NG_048032.1__4 NG_048032.1 Burkholderia thailandensis MSMB43 penI gene for PenI family class A extended-spectrum beta-lactamase, complete CDS
>177__erm(39)__NG_047782.1__1 NG_047782.1 Mycobacterium fortuitum subsp. fortuitum DSM 46621 = ATCC 6841 ATCC6841 erm(39) gene for 23S rRNA (adenine(2058)-N(6))-methyltransferase Erm(39), complete CDS
>178__aph(3')-Vc__NG_047454.1__1 NG_047454.1 Micromonospora chalcea aph(3')-Vc gene for aminoglycoside O-phosphotransferase APH(3')-Vc, complete CDS
>179__lsa(B)__NG_047933.1__1 NG_047933.1 Staphylococcus sciuri pSCFS1 lsa(B) gene for ABC-F type ribosomal protection protein Lsa(B), complete CDS
>180__aph(3')-Va__NG_047450.1__1 NG_047450.1 Streptomyces fradiae aph(3')-Va gene for aminoglycoside O-phosphotransferase APH(3')-Va, complete CDS
>180__aph(3')-Va__NG_047451.1__2 NG_047451.1 Streptomyces fradiae NBRC12773 aph(3')-Va gene for aminoglycoside O-phosphotransferase APH(3')-Va, complete CDS
>181__blaCARB__NG_048719.1__1 NG_048719.1 Vibrio parahaemolyticus V110 blaCARB gene for carbenicillin-hydrolyzing class A beta-lactamase CARB-17, complete CDS
>181__blaCARB__NG_048720.1__2 NG_048720.1 Vibrio parahaemolyticus V160 blaCARB gene for carbenicillin-hydrolyzing class A beta-lactamase CARB-18, complete CDS
>181__blaCARB__NG_048721.1__3 NG_048721.1 Vibrio parahaemolyticus ss24 blaCARB gene for carbenicillin-hydrolyzing class A beta-lactamase CARB-19, complete CDS
>181__blaCARB__NG_048723.1__4 NG_048723.1 Vibrio parahaemolyticus CFSAN007439 blaCARB gene for carbenicillin-hydrolyzing class A beta-lactamase CARB-20, complete CDS
>181__blaCARB__NG_048727.1__5 NG_048727.1 Vibrio parahaemolyticus FIM-S1392- blaCARB gene for carbenicillin-hydrolyzing class A beta-lactamase CARB-24, complete CDS
>181__blaCARB__NG_048747.1__6 NG_048747.1 Vibrio parahaemolyticus 04.2548 blaCARB gene for carbenicillin-hydrolyzing class A beta-lactamase CARB-44, complete CDS
>181__blaCARB__NG_048748.1__7 NG_048748.1 Vibrio parahaemolyticus T9109 blaCARB gene for carbenicillin-hydrolyzing class A beta-lactamase CARB-45, complete CDS
>181__blaCARB__NG_048749.1__8 NG_048749.1 Vibrio parahaemolyticus CFSAN007448 blaCARB gene for carbenicillin-hydrolyzing class A beta-lactamase CARB-46, complete CDS
>181__blaCARB__NG_048728.1__9 NG_048728.1 Vibrio parahaemolyticus M0605 blaCARB gene for carbenicillin-hydrolyzing class A beta-lactamase CARB-25, complete CDS
>181__blaCARB__NG_050564.1__10 NG_050564.1 Vibrio parahaemolyticus NIHCB0757 blaCARB gene for carbenicillin-hydrolyzing class A beta-lactamase CARB-47, complete CDS
>181__blaCARB__NG_048724.1__11 NG_048724.1 Vibrio parahaemolyticus O1:Kuk str. FDA_R31 blaCARB gene for carbenicillin-hydrolyzing class A beta-lactamase CARB-21, complete CDS
>181__blaCARB__NG_048725.1__12 NG_048725.1 Vibrio parahaemolyticus RIMD 2210633 O3:K6 blaCARB gene for carbenicillin-hydrolyzing class A beta-lactamase CARB-22, complete CDS
>181__blaCARB__NG_048730.1__13 NG_048730.1 Vibrio parahaemolyticus S020 blaCARB gene for carbenicillin-hydrolyzing class A beta-lactamase CARB-27, complete CDS
>181__blaCARB__NG_048731.1__14 NG_048731.1 Vibrio parahaemolyticus S023 blaCARB gene for carbenicillin-hydrolyzing class A beta-lactamase CARB-28, complete CDS
>181__blaCARB__NG_048732.1__15 NG_048732.1 Vibrio parahaemolyticus S024 blaCARB gene for carbenicillin-hydrolyzing class A beta-lactamase CARB-29, complete CDS
>181__blaCARB__NG_048734.1__16 NG_048734.1 Vibrio parahaemolyticus S037 blaCARB gene for carbenicillin-hydrolyzing class A beta-lactamase CARB-30, complete CDS
>181__blaCARB__NG_048735.1__17 NG_048735.1 Vibrio parahaemolyticus S054 blaCARB gene for carbenicillin-hydrolyzing class A beta-lactamase CARB-31, complete CDS
>181__blaCARB__NG_048736.1__18 NG_048736.1 Vibrio parahaemolyticus S100 blaCARB gene for carbenicillin-hydrolyzing class A beta-lactamase CARB-32, complete CDS
>181__blaCARB__NG_048737.1__19 NG_048737.1 Vibrio parahaemolyticus S105 blaCARB gene for carbenicillin-hydrolyzing class A beta-lactamase CARB-33, complete CDS
>181__blaCARB__NG_048738.1__20 NG_048738.1 Vibrio parahaemolyticus S115 blaCARB gene for carbenicillin-hydrolyzing class A beta-lactamase CARB-34, complete CDS
>181__blaCARB__NG_048739.1__21 NG_048739.1 Vibrio parahaemolyticus S141 blaCARB gene for carbenicillin-hydrolyzing class A beta-lactamase CARB-35, complete CDS
>181__blaCARB__NG_048740.1__22 NG_048740.1 Vibrio parahaemolyticus S146 blaCARB gene for carbenicillin-hydrolyzing class A beta-lactamase CARB-36, complete CDS
>181__blaCARB__NG_048741.1__23 NG_048741.1 Vibrio parahaemolyticus S164 blaCARB gene for carbenicillin-hydrolyzing class A beta-lactamase CARB-38, complete CDS
>181__blaCARB__NG_048729.1__24 NG_048729.1 Vibrio parahaemolyticus S174 blaCARB gene for carbenicillin-hydrolyzing class A beta-lactamase CARB-26, complete CDS
>181__blaCARB__NG_048743.1__25 NG_048743.1 Vibrio parahaemolyticus TUMSAT_DE1_S1 blaCARB gene for carbenicillin-hydrolyzing class A beta-lactamase CARB-40, complete CDS
>181__blaCARB__NG_048744.1__26 NG_048744.1 Vibrio parahaemolyticus TUMSAT_DE2_S2 blaCARB gene for carbenicillin-hydrolyzing class A beta-lactamase CARB-41, complete CDS
>181__blaCARB__NG_048745.1__27 NG_048745.1 Vibrio parahaemolyticus TUMSAT_H03_S5 blaCARB gene for carbenicillin-hydrolyzing class A beta-lactamase CARB-42, complete CDS
>181__blaCARB__NG_048746.1__28 NG_048746.1 Vibrio parahaemolyticus TUMSAT_H10_S6 blaCARB gene for carbenicillin-hydrolyzing class A beta-lactamase CARB-43, complete CDS
>181__blaCARB__NG_048726.1__29 NG_048726.1 Vibrio parahaemolyticus UCM-V493 blaCARB gene for carbenicillin-hydrolyzing class A beta-lactamase CARB-23, complete CDS
>181__blaCARB__NG_050604.1__30 NG_050604.1 Vibrio parahaemolyticus VPTS-2009 blaCARB gene for carbenicillin-hydrolyzing class A beta-lactamase CARB-48, complete CDS
>182__tet(45)__NG_048147.1__1 NG_048147.1 Bhargavaea cecembensis DMV42A tet(45) gene for tetracycline efflux MFS transporter Tet(45), complete CDS
>183__BLR13__NG_047216.1__1 NG_047216.1 uncultured bacterium BLR13 gene for bifunctional class C beta-lactamase/class D beta-lactamase fusion protein LRA-13, complete CDS
>184__blaM__NG_047526.1__1 NG_047526.1 uncultured bacterium blaM gene for class A beta-lactamase, complete CDS
>185__erm(T)__NG_047840.1__1 NG_047840.1 Lactobacillus fermentum pLME300 erm(T) gene for 23S rRNA (adenine(2058)-N(6))-methyltransferase Erm(T), complete CDS
>185__erm(T)__NG_047839.1__2 NG_047839.1 Lactobacillus sp. PC121B p121BS erm(T) gene for 23S rRNA (adenine(2058)-N(6))-methyltransferase Erm(T), complete CDS
>185__erm(T)__NG_047838.1__3 NG_047838.1 Plasmid pGT633 erm(T) gene for 23S rRNA (adenine(2058)-N(6))-methyltransferase Erm(T), complete CDS
>185__erm(T)__NG_047841.1__4 NG_047841.1 Streptococcus pasteurianus NTUH 7421 erm(T) gene for 23S rRNA (adenine(2058)-N(6))-methyltransferase Erm(T), complete CDS
>186__aacA10__NG_052119.1__1 NG_052119.1 uncultured bacterium DCM010Kan02 aacA10 gene for AAC(6')-I family aminoglycoside 6'-N-acetyltransferase, complete CDS
>187__lsa(C)__NG_047934.1__1 NG_047934.1 Streptococcus agalactiae UCN70 lsa(C) gene for ABC-F type ribosomal protection protein Lsa(C), complete CDS
>188__blaSMB__NG_050133.1__1 NG_050133.1 Serratia marcescens 148 blaSMB gene for subclass B3 metallo-beta-lactamase SMB-1, complete CDS
>189__blaSME__NG_050134.1__1 NG_050134.1 Serratia marcescens S6 blaSME gene for carbapenem-hydrolyzing class A beta-lactamase SME-1, complete CDS
>189__blaSME__NG_050135.1__2 NG_050135.1 Serratia marcescens blaSME gene for carbapenem-hydrolyzing class A beta-lactamase SME-2, complete CDS
>189__blaSME__NG_050136.1__3 NG_050136.1 Serratia marcescens blaSME gene for carbapenem-hydrolyzing class A beta-lactamase SME-3, complete CDS
>189__blaSME__NG_050137.1__4 NG_050137.1 Serratia marcescens 41727R blaSME gene for carbapenem-hydrolyzing class A beta-lactamase SME-4, complete CDS
>189__blaSME__NG_050138.1__5 NG_050138.1 Serratia marcescens N13-00905 blaSME gene for carbapenem-hydrolyzing class A beta-lactamase SME-5, complete CDS
>190__tet(38)__NG_048133.1__1 NG_048133.1 Staphylococcus aureus ISP794 tet(38) gene for tetracycline efflux MFS transporter Tet(38), complete CDS
>190__tet(38)__NG_048136.1__2 NG_048136.1 Staphylococcus aureus subsp. aureus LGA251 tet(38) gene for tetracycline efflux MFS transporter Tet(38), complete CDS
>190__tet(38)__NG_048135.1__3 NG_048135.1 Staphylococcus aureus subsp. aureus TW20 tet(38) gene for tetracycline efflux MFS transporter Tet(38), complete CDS
>190__tet(38)__NG_048134.1__4 NG_048134.1 Staphylococcus aureus subsp. aureus USA300_TCH1516 tet(38) gene for tetracycline efflux MFS transporter Tet(38), complete CDS
>191__otr(A)__NG_048027.1__1 NG_048027.1 Streptomyces lividans 1326 otr(A) gene for tetracycline resistance ribosomal protection protein Otr(A), complete CDS
>191__otr(A)__NG_048026.1__2 NG_048026.1 Streptomyces rimosus otr(A) gene for tetracycline resistance ribosomal protection protein Otr(A), complete CDS
>192__e818__NG_051910.1__1 NG_051910.1 Enterobacter cloacae e818 gene for bifunctional aminoglycoside nucleotidyltransferase ANT(3'')-Ia/aminoglycoside N-acetyltransferase AAC(6')-IIa, complete CDS
>193__blaBEL__NG_048704.1__1 NG_048704.1 Pseudomonas aeruginosa 51170 blaBEL gene for class A extended-spectrum beta-lactamase BEL-1, complete CDS
>193__blaBEL__NG_048705.1__2 NG_048705.1 Pseudomonas aeruginosa 531 blaBEL gene for class A extended-spectrum beta-lactamase BEL-2, complete CDS
>193__blaBEL__NG_048706.1__3 NG_048706.1 Pseudomonas aeruginosa PA3D2 blaBEL gene for class A extended-spectrum beta-lactamase BEL-3, complete CDS
>193__blaBEL__NG_050978.1__4 NG_050978.1 Pseudomonas aeruginosa A10-U37 blaBEL gene for class A extended-spectrum beta-lactamase BEL-4, complete CDS
>194__aeruginosa__NG_047210.1__1 NG_047210.1 Pseudomonas aeruginosa gene for bifunctional aminoglycoside N-acetyltransferase AAC(3)-Ib/aminoglycoside N-acetyltransferase AAC(6')-Ib'', complete CDS
>194__aeruginosa__NG_047213.1__2 NG_047213.1 Pseudomonas aeruginosa gene for bifunctional aminoglycoside N-acetyltransferase AAC(6')-30/aminoglycoside N-acetyltransferase AAC(6')-Ib', complete CDS
>195__vanAo2__NG_048330.1__1 NG_048330.1 Amycolatopsis orientalis HCCB10007 vanAo2 gene for D-alanine--(R)-lactate ligase VanA-Ao2, complete CDS
>196__blaDHA__NG_049066.1__1 NG_049066.1 Citrobacter koseri 971166 blaDHA gene for class C beta-lactamase DHA-20, complete CDS
>196__blaDHA__NG_049075.1__2 NG_049075.1 Enterobacter cloacae 30034 pHVH-1986 blaDHA gene for class C beta-lactamase DHA-7, complete CDS
>196__blaDHA__NG_049068.1__3 NG_049068.1 Escherichia coli 1030752 blaDHA gene for class C beta-lactamase DHA-22, complete CDS
>196__blaDHA__NG_049074.1__4 NG_049074.1 Escherichia coli 30021 pHVH-2885 blaDHA gene for class C beta-lactamase DHA-6, complete CDS
>196__blaDHA__NG_049070.1__5 NG_049070.1 Klebsiella oxytoca CNR1240 unnamed blaDHA gene for class C beta-lactamase DHA-24, complete CDS
>196__blaDHA__NG_049060.1__6 NG_049060.1 Klebsiella pneumoniae 937127 blaDHA gene for class C beta-lactamase DHA-15, complete CDS
>196__blaDHA__NG_049065.1__7 NG_049065.1 Klebsiella pneumoniae blaDHA gene for class C beta-lactamase DHA-2, complete CDS
>196__blaDHA__NG_049069.1__8 NG_049069.1 Klebsiella pneumoniae 1223208 blaDHA gene for class C beta-lactamase DHA-23, complete CDS
>196__blaDHA__NG_049071.1__9 NG_049071.1 Klebsiella pneumoniae pKP3 blaDHA gene for class C beta-lactamase DHA-3, complete CDS
>196__blaDHA__NG_049056.1__10 NG_049056.1 Morganella morganii 845686 blaDHA gene for class C beta-lactamase DHA-10, complete CDS
>196__blaDHA__NG_049058.1__11 NG_049058.1 Morganella morganii 920781 blaDHA gene for class C beta-lactamase DHA-13, complete CDS
>196__blaDHA__NG_049059.1__12 NG_049059.1 Morganella morganii 927865 blaDHA gene for class C beta-lactamase DHA-14, complete CDS
>196__blaDHA__NG_049061.1__13 NG_049061.1 Morganella morganii 943174 blaDHA gene for class C beta-lactamase DHA-16, complete CDS
>196__blaDHA__NG_049062.1__14 NG_049062.1 Morganella morganii 952519 blaDHA gene for class C beta-lactamase DHA-17, complete CDS
>196__blaDHA__NG_049063.1__15 NG_049063.1 Morganella morganii 984080 blaDHA gene for class C beta-lactamase DHA-18, complete CDS
>196__blaDHA__NG_049064.1__16 NG_049064.1 Morganella morganii 960740 blaDHA gene for class C beta-lactamase DHA-19, complete CDS
>196__blaDHA__NG_049067.1__17 NG_049067.1 Morganella morganii 981440 blaDHA gene for class C beta-lactamase DHA-21, complete CDS
>196__blaDHA__NG_049072.1__18 NG_049072.1 Morganella morganii FDAARGOS_63 blaDHA gene for class C beta-lactamase DHA-4, complete CDS
>196__blaDHA__NG_049073.1__19 NG_049073.1 Morganella morganii W453 blaDHA gene for class C beta-lactamase DHA-5, complete CDS
>196__blaDHA__NG_049076.1__20 NG_049076.1 Morganella morganii W1021 blaDHA gene for class C beta-lactamase DHA-9, complete CDS
>196__blaDHA__NG_049310.1__21 NG_049310.1 Morganella morganii blaDHA gene for DHA family class C beta-lactamase MOR-2, complete CDS
>196__blaDHA__NG_049057.1__22 NG_049057.1 Proteus mirabilis wild type plasmid blaDHA gene for class C beta-lactamase DHA-12, complete CDS
>196__blaDHA__NG_049055.1__23 NG_049055.1 Salmonella enterica subsp. enterica serovar Enteritidis KF92 blaDHA gene for class C beta-lactamase DHA-1, complete CDS
>197__tet(35)__NG_048130.1__1 NG_048130.1 Vibrio harveyi M3.4L tet(35) gene for tetracycline efflux Na+/H+ antiporter family transporter Tet(35), complete CDS
>198__dfrI__NG_047757.1__1 NG_047757.1 Yersinia ruckeri YR71 pYR1 dfrI gene for trimethoprim-resistant dihydrofolate reductase DfrI, complete CDS
>199__blaSPR__NG_052102.1__1 NG_052102.1 Serratia proteamaculans 568 blaSPR gene for putative metallo-beta-lactamase SPR-1, complete CDS
>200__blaBES__NG_048707.1__1 NG_048707.1 Serratia marcescens pRio-5 blaBES gene for class A extended spectrum beta-lactamase BES-1, complete CDS
>201__tet(M)__NG_048237.1__1 NG_048237.1 Acinetobacter junii 329 tet(M) gene for tetracycline resistance ribosomal protection protein Tet(M), complete CDS
>201__tet(M)__NG_048223.1__2 NG_048223.1 Bacillus sp. R89 tet(M) gene for tetracycline resistance ribosomal protection protein Tet(M), complete CDS
>201__tet(M)__NG_048238.1__3 NG_048238.1 Peptoclostridium difficile tet(M) gene for tetracycline resistance ribosomal protection protein Tet(M), complete CDS
>201__tet(M)__NG_048239.1__4 NG_048239.1 Peptoclostridium difficile tet(M) gene for tetracycline resistance ribosomal protection protein Tet(M), complete CDS
>201__tet(M)__NG_048240.1__5 NG_048240.1 Peptoclostridium difficile tet(M) gene for tetracycline resistance ribosomal protection protein Tet(M), complete CDS
>201__tet(M)__NG_048243.1__6 NG_048243.1 Peptoclostridium difficile 630 tet(M) gene for tetracycline resistance ribosomal protection protein Tet(M), complete CDS
>201__tet(M)__NG_048220.1__7 NG_048220.1 Clostridium perfringens tet(M) gene for tetracycline resistance ribosomal protection protein Tet(M), complete CDS
>201__tet(M)__NG_048221.1__8 NG_048221.1 Clostridium septicum tet(M) gene for tetracycline resistance ribosomal protection protein Tet(M), complete CDS
>201__tet(M)__NG_048211.1__9 NG_048211.1 Enterococcus faecalis tet(M) gene for tetracycline resistance ribosomal protection protein Tet(M), complete CDS
>201__tet(M)__NG_048212.1__10 NG_048212.1 Enterococcus faecalis BM4127 tet(M) gene for tetracycline resistance ribosomal protection protein Tet(M), complete CDS
>201__tet(M)__NG_048213.1__11 NG_048213.1 Enterococcus faecalis tet(M) gene for tetracycline resistance ribosomal protection protein Tet(M), complete CDS
>201__tet(M)__NG_048232.1__12 NG_048232.1 Enterococcus faecalis tet(M) gene for tetracycline resistance ribosomal protection protein Tet(M), complete CDS
>201__tet(M)__NG_048234.1__13 NG_048234.1 Enterococcus faecalis tet(M) gene for tetracycline resistance ribosomal protection protein Tet(M), complete CDS
>201__tet(M)__NG_048235.1__14 NG_048235.1 Enterococcus faecalis tet(M) gene for tetracycline resistance ribosomal protection protein Tet(M), complete CDS
>201__tet(M)__NG_048231.1__15 NG_048231.1 Enterococcus faecium tet(M) gene for tetracycline resistance ribosomal protection protein Tet(M), complete CDS
>201__tet(M)__NG_048233.1__16 NG_048233.1 Enterococcus faecium pYA470-4 tet(M) gene for tetracycline resistance ribosomal protection protein Tet(M), complete CDS
>201__tet(M)__NG_048236.1__17 NG_048236.1 Enterococcus faecium tet(M) gene for tetracycline resistance ribosomal protection protein Tet(M), complete CDS
>201__tet(M)__NG_048222.1__18 NG_048222.1 Erysipelothrix rhusiopathiae KY5-42 tet(M) gene for tetracycline resistance ribosomal protection protein Tet(M), complete CDS
>201__tet(M)__NG_048241.1__19 NG_048241.1 Escherichia coli tet(M) gene for tetracycline resistance ribosomal protection protein Tet(M), complete CDS
>201__tet(M)__NG_048218.1__20 NG_048218.1 Gardnerella vaginalis G2 tet(M) gene for tetracycline resistance ribosomal protection protein Tet(M), complete CDS
>201__tet(M)__NG_048219.1__21 NG_048219.1 Gardnerella vaginalis G4 tet(M) gene for tetracycline resistance ribosomal protection protein Tet(M), complete CDS
>201__tet(M)__NG_048248.1__22 NG_048248.1 Klebsiella pneumoniae 41 tet(M) gene for tetracycline resistance ribosomal protection protein Tet(M), complete CDS
>201__tet(M)__NG_048225.1__23 NG_048225.1 Lactobacillus plantarum 5057 pMD5057 tet(M) gene for tetracycline resistance ribosomal protection protein Tet(M), complete CDS
>201__tet(M)__NG_048215.1__24 NG_048215.1 Neisseria meningitidis tet(M) gene for tetracycline resistance ribosomal protection protein Tet(M), complete CDS
>201__tet(M)__NG_048214.1__25 NG_048214.1 Staphylococcus aureus tet(M) gene for tetracycline resistance ribosomal protection protein Tet(M), complete CDS
>201__tet(M)__NG_048249.1__26 NG_048249.1 Staphylococcus aureus 4520 tet(M) gene for tetracycline resistance ribosomal protection protein Tet(M), complete CDS
>201__tet(M)__NG_048252.1__27 NG_048252.1 Staphylococcus aureus subsp. aureus TW20 tet(M) gene for tetracycline resistance ribosomal protection protein Tet(M), complete CDS
>201__tet(M)__NG_048230.1__28 NG_048230.1 Streptococcus cristatus tet(M) gene for tetracycline resistance ribosomal protection protein Tet(M), complete CDS
>201__tet(M)__NG_048227.1__29 NG_048227.1 Streptococcus mitis tet(M) gene for tetracycline resistance ribosomal protection protein Tet(M), complete CDS
>201__tet(M)__NG_048228.1__30 NG_048228.1 Streptococcus mitis tet(M) gene for tetracycline resistance ribosomal protection protein Tet(M), complete CDS
>201__tet(M)__NG_048226.1__31 NG_048226.1 Streptococcus oralis tet(M) gene for tetracycline resistance ribosomal protection protein Tet(M), complete CDS
>201__tet(M)__NG_048250.1__32 NG_048250.1 Streptococcus parauberis NUF1049 tet(M) gene for tetracycline resistance ribosomal protection protein Tet(M), complete CDS
>201__tet(M)__NG_048217.1__33 NG_048217.1 Streptococcus pneumoniae tet(M) gene for tetracycline resistance ribosomal protection protein Tet(M), complete CDS
>201__tet(M)__NG_048229.1__34 NG_048229.1 Streptococcus pneumoniae PN34 tet(M) gene for tetracycline resistance ribosomal protection protein Tet(M), complete CDS
>201__tet(M)__NG_048246.1__35 NG_048246.1 Streptococcus pneumoniae tet(M) gene for tetracycline resistance ribosomal protection protein Tet(M), complete CDS
>201__tet(M)__NG_048251.1__36 NG_048251.1 Streptococcus pneumoniae SpnA213 tet(M) gene for tetracycline resistance ribosomal protection protein Tet(M), complete CDS
>201__tet(M)__NG_048253.1__37 NG_048253.1 Streptococcus pneumoniae 9409 tet(M) gene for tetracycline resistance ribosomal protection protein Tet(M), complete CDS
>201__tet(M)__NG_048245.1__38 NG_048245.1 Streptococcus pyogenes tet(M) gene for tetracycline resistance ribosomal protection protein Tet(M), complete CDS
>201__tet(M)__NG_048244.1__39 NG_048244.1 Streptococcus suis GX1 tet(M) gene for tetracycline resistance ribosomal protection protein Tet(M), complete CDS
>201__tet(M)__NG_048247.1__40 NG_048247.1 Streptococcus suis T2S3 tet(M) gene for tetracycline resistance ribosomal protection protein Tet(M), complete CDS
>201__tet(M)__NG_048216.1__41 NG_048216.1 Ureaplasma urealyticum tet(M) gene for tetracycline resistance ribosomal protection protein Tet(M), complete CDS
>201__tet(M)__NG_048242.1__42 NG_048242.1 Vibrio sp. RV-16 tet(M) gene for tetracycline resistance ribosomal protection protein Tet(M), complete CDS
>202__blaHER__NG_049157.1__1 NG_049157.1 Escherichia hermannii CIP 103176 T blaHER gene for penicillin-hydrolyzing class A beta-lactamase HER-1, complete CDS
>202__blaHER__NG_049158.1__2 NG_049158.1 Escherichia hermannii CIP 104945 blaHER gene for class A beta-lactamase HER-2, complete CDS
>202__blaHER__NG_049159.1__3 NG_049159.1 Escherichia hermannii RAV blaHER gene for class A beta-lactamase HER-3, complete CDS
>202__blaHER__NG_049160.1__4 NG_049160.1 Escherichia hermannii 50-82 blaHER gene for class A beta-lactamase HER-4, complete CDS
>202__blaHER__NG_049161.1__5 NG_049161.1 Escherichia hermannii 9904662 blaHER gene for class A beta-lactamase HER-5, complete CDS
>202__blaHER__NG_049162.1__6 NG_049162.1 Escherichia hermannii 2-89 blaHER gene for class A beta-lactamase HER-6, complete CDS
>202__blaHER__NG_049163.1__7 NG_049163.1 Escherichia hermannii 1-84 blaHER gene for class A beta-lactamase HER-8, complete CDS
>203__blmA__NG_052580.1__1 NG_052580.1 Streptomyces mobaraensis NBRC 13819 = DSM 40847 blmA gene for bleomycin binding protein BLMA, complete CDS
>204__blmB__NG_047560.1__1 NG_047560.1 Streptomyces verticillus ATCC 15003 blmB gene for bleomycin family antibiotic N-acetyltransferase BlmB, complete CDS
>205__catB7__NG_047614.1__1 NG_047614.1 Pseudomonas aeruginosa PAO222 catB7 gene for type B-4 chloramphenicol O-acetyltransferase CatB7, complete CDS
>206__catB6__NG_047613.1__1 NG_047613.1 Pseudomonas aeruginosa catB6 gene for type B-3 chloramphenicol O-acetyltransferase CatB6, complete CDS
>207__7205.00__NG_047211.1__1 NG_047211.1 Salmonella enterica subsp. enterica serovar Albany 7205.00 gene for truncated sulfonamide-resistant dihydropteroate synthase Sul1/DUF3363 domain-containing fusion protein, complete CDS
>208__catB3__NG_047604.1__1 NG_047604.1 [Enterobacter] aerogenes pBWH301 catB3 gene for type B-3 chloramphenicol O-acetyltransferase CatB3, complete CDS
>208__catB3__NG_047606.1__2 NG_047606.1 Acinetobacter baumannii catB3 gene for type B-3 chloramphenicol O-acetyltransferase CatB3, complete CDS
>208__catB3__NG_052180.1__3 NG_052180.1 Acinetobacter sp. NF130816103(205) catB3 gene for type B-3 chloramphenicol O-acetyltransferase CatB3, complete CDS
>208__catB3__NG_047608.1__4 NG_047608.1 Aeromonas hydrophila BFDA-Aer758 catB3 gene for type B-3 chloramphenicol O-acetyltransferase CatB3, complete CDS
>208__catB3__NG_052381.1__5 NG_052381.1 Aeromonas media ER.1.25 catB3 gene for type B-3 chloramphenicol O-acetyltransferase CatB3, complete CDS
>208__catB3__NG_047609.1__6 NG_047609.1 Escherichia coli catB3 gene for type B-3 chloramphenicol O-acetyltransferase CatB3, complete CDS
>208__catB3__NG_047610.1__7 NG_047610.1 Escherichia coli catB3 gene for type B-3 chloramphenicol O-acetyltransferase CatB3, complete CDS
>208__catB3__NG_052455.1__8 NG_052455.1 Escherichia coli E108 catB3 gene for type B-3 chloramphenicol O-acetyltransferase CatB3, complete CDS
>208__catB3__NG_052485.1__9 NG_052485.1 Escherichia coli 347 catB3 gene for type B-3 chloramphenicol O-acetyltransferase CatB3, complete CDS
>208__catB3__NG_052507.1__10 NG_052507.1 Escherichia coli C1984 catB3 gene for type B-3 chloramphenicol O-acetyltransferase CatB3, complete CDS
>208__catB3__NG_047612.1__11 NG_047612.1 Klebsiella pneumoniae He96 pHe96 catB3 gene for type B-3 chloramphenicol O-acetyltransferase CatB3, complete CDS
>208__catB3__NG_047607.1__12 NG_047607.1 Morganella morganii M/0502-1 unnamed catB3 gene for type B-3 chloramphenicol O-acetyltransferase CatB3, complete CDS
>208__catB3__NG_047611.1__13 NG_047611.1 Morganella morganii MM1 catB3 gene for type B-3 chloramphenicol O-acetyltransferase CatB3, complete CDS
>208__catB3__NG_052444.1__14 NG_052444.1 Pseudomonas aeruginosa PS38 catB3 gene for type B-3 chloramphenicol O-acetyltransferase CatB3, complete CDS
>208__catB3__NG_047605.1__15 NG_047605.1 Salmonella enterica subsp. enterica serovar Typhimurium incFI catB3 gene for type B-3 chloramphenicol O-acetyltransferase CatB3, complete CDS
>209__catB2__NG_047603.1__1 NG_047603.1 Pasteurella multocida pJR1 catB2 gene for type B-2 chloramphenicol O-acetyltransferase CatB2, complete CDS
>209__catB2__NG_047602.1__2 NG_047602.1 Salmonella enterica subsp. enterica serovar Enteritidis catB2 gene for type B-2 chloramphenicol O-acetyltransferase CatB2, complete CDS
>210__catB1__NG_047600.1__1 NG_047600.1 Agrobacterium fabrum str. C58 catB1 gene for type B-1 chloramphenicol O-acetyltransferase CatB1, complete CDS
>211__blaLRG__NG_049283.1__1 NG_049283.1 uncultured bacterium blaLRG gene for class A extended-spectrum beta-lactamase LRG-1, complete CDS
>212__blaCSP__NG_048896.1__1 NG_048896.1 Capnocytophaga sputigena NOR blaCSP gene for class A extended-spectrum beta-lactamase CSP-1, complete CDS
>212__blaCSP__NG_050141.1__2 NG_050141.1 Capnocytophaga sputigena 507 blaCSP gene for CSP family class A extended-spectrum beta-lactamase SPU-1, complete CDS
>213__catB9__NG_047621.1__1 NG_047621.1 Vibrio cholerae catB9 gene for type B-5 chloramphenicol O-acetyltransferase CatB9, complete CDS
>214__catB8__NG_047618.1__1 NG_047618.1 Acinetobacter baumannii 1-43 catB8 gene for type B-3 chloramphenicol O-acetyltransferase CatB8, complete CDS
>214__catB8__NG_047620.1__2 NG_047620.1 Aeromonas media ER.1.18 catB8 gene for type B-3 chloramphenicol O-acetyltransferase CatB8, complete CDS
>214__catB8__NG_047616.1__3 NG_047616.1 Klebsiella pneumoniae pKB42 catB8 gene for type B-3 chloramphenicol O-acetyltransferase CatB8, complete CDS
>214__catB8__NG_047615.1__4 NG_047615.1 Morganella morganii catB8 gene for type B-3 chloramphenicol O-acetyltransferase CatB8, complete CDS
>214__catB8__NG_052331.1__5 NG_052331.1 Providencia rustigianii C-B10C catB8 gene for type B-3 chloramphenicol O-acetyltransferase CatB8, complete CDS
>214__catB8__NG_047617.1__6 NG_047617.1 Pseudomonas aeruginosa catB8 gene for type B-3 chloramphenicol O-acetyltransferase CatB8, complete CDS
>214__catB8__NG_047619.1__7 NG_047619.1 Shigella sonnei pSS2852 catB8 gene for type B-3 chloramphenicol O-acetyltransferase CatB8, complete CDS
>214__catB8__NG_052509.1__8 NG_052509.1 uncultured bacterium catB8 gene for type B-3 chloramphenicol O-acetyltransferase CatB8, complete CDS
>215__tet(31)__NG_048123.1__1 NG_048123.1 Aeromonas salmonicida subsp. salmonicida 92/2298 pRAS2 tet(31) gene for tetracycline efflux MFS transporter Tet(31), complete CDS
>216__erm(AM)__NG_047793.1__1 NG_047793.1 Enterococcus hirae S185 erm(AM) gene for 23S rRNA (adenine(2058)-N(6))-methyltransferase Erm(AM), complete CDS
>217__mecB__NG_047953.1__1 NG_047953.1 Macrococcus caseolyticus JCSC7096 mecB gene for PBP2a family beta-lactam-resistant peptidoglycan transpeptidase MecB, complete CDS
>217__mecB__NG_047954.1__2 NG_047954.1 Macrococcus caseolyticus mecB gene for PBP2a family beta-lactam-resistant peptidoglycan transpeptidase MecB, complete CDS
>218__ble__NG_047555.1__1 NG_047555.1 Escherichia coli DIJ1 pO86A1 ble gene for bleomycin binding protein, complete CDS
>218__ble__NG_047553.1__2 NG_047553.1 Streptomyces verticillus ATCC 15003 ble gene for bleomycin binding protein, complete CDS
>219__bla__NG_047482.1__1 NG_047482.1 Bacillus cereus 569/H/9 bla gene for Exo family class A beta-lactamase, complete CDS
>219__bla__NG_047483.1__2 NG_047483.1 Pseudomonas aeruginosa Ps142 Rms149 bla gene for class A beta-lactamase, complete CDS
>219__bla__NG_047481.1__3 NG_047481.1 Streptomyces albus G bla gene for Exo family class A beta-lactamase, complete CDS
>219__bla__NG_047486.1__4 NG_047486.1 uncultured bacterium bla gene for class A beta-lactamase, subclass A2, complete CDS
>219__bla__NG_047487.1__5 NG_047487.1 uncultured bacterium bla gene for class A beta-lactamase, complete CDS
>219__bla__NG_047484.1__6 NG_047484.1 uncultured bacterium BLR1 bla gene for class A beta-lactamase LRA-1, complete CDS
>219__bla__NG_047485.1__7 NG_047485.1 uncultured bacterium BLR5 bla gene for class A beta-lactamase LRA-5, complete CDS
>220__blaLUT__NG_049284.1__1 NG_049284.1 Pseudomonas luteola blaLUT gene for class A extended-spectrum beta-lactamase LUT-1, complete CDS
>220__blaLUT__NG_049285.1__2 NG_049285.1 Pseudomonas luteola blaLUT gene for class A beta-lactamase LUT-2, complete CDS
>220__blaLUT__NG_049286.1__3 NG_049286.1 Pseudomonas luteola blaLUT gene for class A beta-lactamase LUT-3, complete CDS
>220__blaLUT__NG_049287.1__4 NG_049287.1 Pseudomonas luteola blaLUT gene for class A beta-lactamase LUT-4, complete CDS
>220__blaLUT__NG_049288.1__5 NG_049288.1 Pseudomonas luteola blaLUT gene for class A beta-lactamase LUT-5, complete CDS
>220__blaLUT__NG_049289.1__6 NG_049289.1 Pseudomonas luteola blaLUT gene for class A beta-lactamase LUT-6, complete CDS
>221__aadA2bc__NG_052041.1__1 NG_052041.1 Proteus mirabilis C107 aadA2bc gene for ANT(3'')-Ia family aminoglycoside nucleotidyltransferase AadA2bc, complete CDS
>221__aadA2bc__NG_052040.1__2 NG_052040.1 uncultured bacterium aadA2bc gene for ANT(3'')-Ia family aminoglycoside nucleotidyltransferase AadA2bc, complete CDS
>222__cfiA__NG_047630.1__1 NG_047630.1 Bacteroides fragilis cfiA gene for CcrA family subclass B1 metallo-beta-lactamase, complete CDS
>222__cfiA__NG_050388.1__2 NG_050388.1 Bacteroides fragilis GAI93316 cfiA gene for subclass B1 metallo-beta-lactamase CfiA10, complete CDS
>222__cfiA__NG_050389.1__3 NG_050389.1 Bacteroides fragilis cfiA gene for subclass B1 metallo-beta-lactamase CcrA, complete CDS
>222__cfiA__NG_050390.1__4 NG_050390.1 Bacteroides fragilis Bf1149 cfiA gene for subclass B1 metallo-beta-lactamase CfiA14, complete CDS
>222__cfiA__NG_050391.1__5 NG_050391.1 Bacteroides fragilis GAI30079 cfiA gene for subclass B1 metallo-beta-lactamase CfiA2, complete CDS
>222__cfiA__NG_050392.1__6 NG_050392.1 Bacteroides fragilis GAI20264 cfiA gene for subclass B1 metallo-beta-lactamase CfiA4, complete CDS
>222__cfiA__NG_050393.1__7 NG_050393.1 Bacteroides fragilis GAI2570-22 cfiA gene for subclass B1 metallo-beta-lactamase CfiA8, complete CDS
>222__cfiA__NG_050394.1__8 NG_050394.1 Bacteroides fragilis GAI93311 cfiA gene for subclass B1 metallo-beta-lactamase CfiA9, complete CDS
>223__aac(6')-Ib'__NG_051695.1__1 NG_051695.1 Pseudomonas aeruginosa aac(6')-Ib' gene for aminoglycoside N-acetyltransferase AAC(6')-Ib', complete CDS
>223__aac(6')-Ib'__NG_052414.1__2 NG_052414.1 Pseudomonas aeruginosa PS38 aac(6')-Ib' gene for aminoglycoside N-acetyltransferase AAC(6')-Ib', complete CDS
>224__tet(T)__NG_048279.1__1 NG_048279.1 Enterococcus faecalis e75 tet(T) gene for tetracycline resistance ribosomal protection protein Tet(T), complete CDS
>224__tet(T)__NG_048278.1__2 NG_048278.1 Streptococcus pyogenes A498 tet(T) gene for tetracycline resistance ribosomal protection protein Tet(T), complete CDS
>225__apmA__NG_051938.1__1 NG_051938.1 Staphylococcus aureus pAFS11 apmA gene for aminocyclitol acetyltransferase ApmA, complete CDS
>225__apmA__NG_047475.1__2 NG_047475.1 Staphylococcus aureus subsp. aureus ST398 pKKS49 apmA gene for aminocyclitol acetyltransferase ApmA, complete CDS
>226__mcr-2__NG_051171.1__1 NG_051171.1 Escherichia coli KP37 pKP37-BE mcr-2 gene for phosphoethanolamine--lipid A transferase MCR-2, complete CDS
>227__erm(C)__NG_047806.1__1 NG_047806.1 Bacillus subtilis pIM13 erm(C) gene for 23S rRNA (adenine(2058)-N(6))-methyltransferase Erm(C), complete CDS
>227__erm(C)__NG_047817.1__2 NG_047817.1 Lactobacillus reuteri PA-16 unnamed erm(C) gene for 23S rRNA (adenine(2058)-N(6))-methyltransferase Erm(C), complete CDS
>227__erm(C)__NG_047808.1__3 NG_047808.1 Plasmid pE5 erm(C) gene for 23S rRNA (adenine(2058)-N(6))-methyltransferase Erm(C), complete CDS
>227__erm(C)__NG_047805.1__4 NG_047805.1 Staphylococcus aureus pE194 erm(C) gene for 23S rRNA (adenine(2058)-N(6))-methyltransferase Erm(C), complete CDS
>227__erm(C)__NG_047809.1__5 NG_047809.1 Staphylococcus aureus T48 pT48 erm(C) gene for 23S rRNA (adenine(2058)-N(6))-methyltransferase Erm(C), complete CDS
>227__erm(C)__NG_047815.1__6 NG_047815.1 Staphylococcus aureus CMRSA pWBG738 erm(C) gene for 23S rRNA (adenine(2058)-N(6))-methyltransferase Erm(C), complete CDS
>227__erm(C)__NG_047810.1__7 NG_047810.1 Staphylococcus chromogenes 3688 pPV141 erm(C) gene for 23S rRNA (adenine(2058)-N(6))-methyltransferase Erm(C), complete CDS
>227__erm(C)__NG_047807.1__8 NG_047807.1 Staphylococcus epidermidis pNE131 erm(C) gene for 23S rRNA (adenine(2058)-N(6))-methyltransferase Erm(C), complete CDS
>227__erm(C)__NG_047811.1__9 NG_047811.1 Staphylococcus haemolyticus 227a pSES4a erm(C) gene for 23S rRNA (adenine(2058)-N(6))-methyltransferase Erm(C), complete CDS
>227__erm(C)__NG_047812.1__10 NG_047812.1 Staphylococcus hominis 736153 pSES5 erm(C) gene for 23S rRNA (adenine(2058)-N(6))-methyltransferase Erm(C), complete CDS
>227__erm(C)__NG_047814.1__11 NG_047814.1 Staphylococcus hyicus 46 pSES21 erm(C) gene for 23S rRNA (adenine(2058)-N(6))-methyltransferase Erm(C), complete CDS
>227__erm(C)__NG_047816.1__12 NG_047816.1 Staphylococcus saprophyticus pSES22 erm(C) gene for 23S rRNA (adenine(2058)-N(6))-methyltransferase Erm(C), complete CDS
>227__erm(C)__NG_047813.1__13 NG_047813.1 Staphylococcus simulans 13044 pPV142 erm(C) gene for 23S rRNA (adenine(2058)-N(6))-methyltransferase Erm(C), complete CDS
>228__zbmA__NG_048567.1__1 NG_048567.1 Streptomyces flavoviridis zbmA gene for zorbamycin binding protein ZbmA, complete CDS
>229__mecR1__NG_051163.1__1 NG_051163.1 Staphylococcus aureus subsp. aureus Mu50 mecR1 gene for beta-lactam sensor/signal transducer MecR1, complete CDS
>230__aph(7'')-Ia__NG_047472.1__1 NG_047472.1 Streptomyces hygroscopicus aph(7'')-Ia gene for aminoglycoside O-phosphotransferase APH(7'')-Ia, complete CDS
>231__blaCME__NG_048764.1__1 NG_048764.1 Elizabethkingia meningoseptica CCUG4310 blaCME gene for class A extended-spectrum beta-lactamase CME-1, complete CDS
>231__blaCME__NG_048765.1__2 NG_048765.1 Elizabethkingia meningoseptica 033 blaCME gene for class A extended-spectrum beta-lactamase CME-2, complete CDS
>232__tet(37)__NG_048132.1__1 NG_048132.1 uncultured bacterium tet(37) gene for tetracycline resistance NADPH-dependent oxidoreductase Tet(37), complete CDS
>233__blaCMH__NG_048766.1__1 NG_048766.1 Enterobacter cloacae 6 unnamed blaCMH gene for class C beta-lactamase CMH-1, complete CDS
>233__blaCMH__NG_050719.1__2 NG_050719.1 Enterobacter sp. 42324 blaCMH gene for class C beta-lactamase CMH-3, complete CDS
>233__blaCMH__NG_048767.1__3 NG_048767.1 Klebsiella pneumoniae AM 538 blaCMH gene for class C beta-lactamase CMH-2, complete CDS
>234__blaPDC__NG_049866.1__1 NG_049866.1 Pseudomonas aeruginosa Paebeta-32 blaPDC gene for class C beta-lactamase PDC-10, complete CDS
>234__blaPDC__NG_049867.1__2 NG_049867.1 Pseudomonas aeruginosa 1211370 blaPDC gene for class C beta-lactamase PDC-100, complete CDS
>234__blaPDC__NG_049868.1__3 NG_049868.1 Pseudomonas aeruginosa 1255757 blaPDC gene for class C beta-lactamase PDC-101, complete CDS
>234__blaPDC__NG_049869.1__4 NG_049869.1 Pseudomonas aeruginosa 1296948 blaPDC gene for class C beta-lactamase PDC-102, complete CDS
>234__blaPDC__NG_049870.1__5 NG_049870.1 Pseudomonas aeruginosa 1211447 blaPDC gene for class C beta-lactamase PDC-103, complete CDS
>234__blaPDC__NG_049871.1__6 NG_049871.1 Pseudomonas aeruginosa 1209634 blaPDC gene for class C beta-lactamase PDC-104, complete CDS
>234__blaPDC__NG_049872.1__7 NG_049872.1 Pseudomonas aeruginosa 1211423 blaPDC gene for class C beta-lactamase PDC-105, complete CDS
>234__blaPDC__NG_049873.1__8 NG_049873.1 Pseudomonas aeruginosa 1276075 blaPDC gene for class C beta-lactamase PDC-106, complete CDS
>234__blaPDC__NG_049874.1__9 NG_049874.1 Pseudomonas aeruginosa 1216336 blaPDC gene for class C beta-lactamase PDC-107, complete CDS
>234__blaPDC__NG_049875.1__10 NG_049875.1 Pseudomonas aeruginosa 1255105 blaPDC gene for class C beta-lactamase PDC-108, complete CDS
>234__blaPDC__NG_049876.1__11 NG_049876.1 Pseudomonas aeruginosa 1214871 blaPDC gene for class C beta-lactamase PDC-109, complete CDS
>234__blaPDC__NG_049877.1__12 NG_049877.1 Pseudomonas aeruginosa N09-00489 blaPDC gene for class C beta-lactamase PDC-11, complete CDS
>234__blaPDC__NG_049878.1__13 NG_049878.1 Pseudomonas aeruginosa 1219570 blaPDC gene for class C beta-lactamase PDC-110, complete CDS
>234__blaPDC__NG_049879.1__14 NG_049879.1 Pseudomonas aeruginosa 1207435 blaPDC gene for class C beta-lactamase PDC-111, complete CDS
>234__blaPDC__NG_049880.1__15 NG_049880.1 Pseudomonas aeruginosa 1262065 blaPDC gene for class C beta-lactamase PDC-112, complete CDS
>234__blaPDC__NG_049881.1__16 NG_049881.1 Pseudomonas aeruginosa 1310581 blaPDC gene for class C beta-lactamase PDC-113, complete CDS
>234__blaPDC__NG_049882.1__17 NG_049882.1 Pseudomonas aeruginosa N09-00491 blaPDC gene for class C beta-lactamase PDC-12, complete CDS
>234__blaPDC__NG_049883.1__18 NG_049883.1 Pseudomonas aeruginosa N09-00493 blaPDC gene for class C beta-lactamase PDC-13, complete CDS
>234__blaPDC__NG_049884.1__19 NG_049884.1 Pseudomonas aeruginosa N09-00496 blaPDC gene for class C beta-lactamase PDC-14, complete CDS
>234__blaPDC__NG_049885.1__20 NG_049885.1 Pseudomonas aeruginosa N08-01297 blaPDC gene for class C beta-lactamase PDC-15, complete CDS
>234__blaPDC__NG_049886.1__21 NG_049886.1 Pseudomonas aeruginosa N08-01299 blaPDC gene for class C beta-lactamase PDC-16, complete CDS
>234__blaPDC__NG_049887.1__22 NG_049887.1 Pseudomonas aeruginosa N08-01337 blaPDC gene for class C beta-lactamase PDC-17, complete CDS
>234__blaPDC__NG_049888.1__23 NG_049888.1 Pseudomonas aeruginosa PACF 2722 blaPDC gene for class C beta-lactamase PDC-18, complete CDS
>234__blaPDC__NG_049889.1__24 NG_049889.1 Pseudomonas aeruginosa blaPDC gene for class C beta-lactamase PDC-19a, complete CDS
>234__blaPDC__NG_049890.1__25 NG_049890.1 Pseudomonas aeruginosa N10-02986 blaPDC gene for class C beta-lactamase PDC-19b, complete CDS
>234__blaPDC__NG_049891.1__26 NG_049891.1 Pseudomonas aeruginosa Paebeta-3 blaPDC gene for class C extended-spectrum beta-lactamase PDC-2, complete CDS
>234__blaPDC__NG_049892.1__27 NG_049892.1 Pseudomonas aeruginosa N10-00323 blaPDC gene for class C beta-lactamase PDC-20, complete CDS
>234__blaPDC__NG_049893.1__28 NG_049893.1 Pseudomonas aeruginosa blaPDC gene for class C beta-lactamase PDC-21a, complete CDS
>234__blaPDC__NG_049894.1__29 NG_049894.1 Pseudomonas aeruginosa N09-02242 blaPDC gene for class C beta-lactamase PDC-21b, complete CDS
>234__blaPDC__NG_049895.1__30 NG_049895.1 Pseudomonas aeruginosa blaPDC gene for class C beta-lactamase PDC-22, complete CDS
>234__blaPDC__NG_049896.1__31 NG_049896.1 Pseudomonas aeruginosa blaPDC gene for class C beta-lactamase PDC-23, complete CDS
>234__blaPDC__NG_049897.1__32 NG_049897.1 Pseudomonas aeruginosa N08-01325 blaPDC gene for class C beta-lactamase PDC-24, complete CDS
>234__blaPDC__NG_049898.1__33 NG_049898.1 Pseudomonas aeruginosa N08-01312 blaPDC gene for class C beta-lactamase PDC-25, complete CDS
>234__blaPDC__NG_049899.1__34 NG_049899.1 Pseudomonas aeruginosa N08-01303 blaPDC gene for class C beta-lactamase PDC-26, complete CDS
>234__blaPDC__NG_049900.1__35 NG_049900.1 Pseudomonas aeruginosa N09-02227 blaPDC gene for class C beta-lactamase PDC-28, complete CDS
>234__blaPDC__NG_049902.1__36 NG_049902.1 Pseudomonas aeruginosa 4906 blaPDC gene for class C beta-lactamase PDC-30, complete CDS
>234__blaPDC__NG_049903.1__37 NG_049903.1 Pseudomonas aeruginosa 4895 blaPDC gene for class C beta-lactamase PDC-31, complete CDS
>234__blaPDC__NG_049904.1__38 NG_049904.1 Pseudomonas aeruginosa TUM1779 blaPDC gene for class C beta-lactamase PDC-32, complete CDS
>234__blaPDC__NG_049906.1__39 NG_049906.1 Pseudomonas aeruginosa 4695 blaPDC gene for class C beta-lactamase PDC-34, complete CDS
>234__blaPDC__NG_049907.1__40 NG_049907.1 Pseudomonas aeruginosa blaPDC gene for class C beta-lactamase PDC-35, complete CDS
>234__blaPDC__NG_049908.1__41 NG_049908.1 Pseudomonas aeruginosa 3609 blaPDC gene for class C beta-lactamase PDC-36, complete CDS
>234__blaPDC__NG_049909.1__42 NG_049909.1 Pseudomonas aeruginosa 4359 blaPDC gene for class C beta-lactamase PDC-37, complete CDS
>234__blaPDC__NG_049910.1__43 NG_049910.1 Pseudomonas aeruginosa 3853 blaPDC gene for class C beta-lactamase PDC-38, complete CDS
>234__blaPDC__NG_049911.1__44 NG_049911.1 Pseudomonas aeruginosa 4550 blaPDC gene for class C beta-lactamase PDC-39, complete CDS
>234__blaPDC__NG_049912.1__45 NG_049912.1 Pseudomonas aeruginosa Paebeta-20 blaPDC gene for class C extended-spectrum beta-lactamase PDC-4, complete CDS
>234__blaPDC__NG_049913.1__46 NG_049913.1 Pseudomonas aeruginosa 3737 blaPDC gene for class C beta-lactamase PDC-40, complete CDS
>234__blaPDC__NG_049914.1__47 NG_049914.1 Pseudomonas aeruginosa 3862 blaPDC gene for class C beta-lactamase PDC-41, complete CDS
>234__blaPDC__NG_049915.1__48 NG_049915.1 Pseudomonas aeruginosa 3511 blaPDC gene for class C beta-lactamase PDC-42, complete CDS
>234__blaPDC__NG_049916.1__49 NG_049916.1 Pseudomonas aeruginosa 4538 blaPDC gene for class C beta-lactamase PDC-43, complete CDS
>234__blaPDC__NG_049917.1__50 NG_049917.1 Pseudomonas aeruginosa 4453 blaPDC gene for class C beta-lactamase PDC-44, complete CDS
>234__blaPDC__NG_049918.1__51 NG_049918.1 Pseudomonas aeruginosa 4441 blaPDC gene for class C beta-lactamase PDC-45, complete CDS
>234__blaPDC__NG_049919.1__52 NG_049919.1 Pseudomonas aeruginosa 4372 blaPDC gene for class C beta-lactamase PDC-46, complete CDS
>234__blaPDC__NG_049920.1__53 NG_049920.1 Pseudomonas aeruginosa 4395 blaPDC gene for class C beta-lactamase PDC-47, complete CDS
>234__blaPDC__NG_049921.1__54 NG_049921.1 Pseudomonas aeruginosa 2416 blaPDC gene for class C beta-lactamase PDC-48, complete CDS
>234__blaPDC__NG_049922.1__55 NG_049922.1 Pseudomonas aeruginosa 2415 blaPDC gene for class C beta-lactamase PDC-49, complete CDS
>234__blaPDC__NG_049923.1__56 NG_049923.1 Pseudomonas aeruginosa Paebeta-23 blaPDC gene for class C extended-spectrum beta-lactamase PDC-5, complete CDS
>234__blaPDC__NG_049924.1__57 NG_049924.1 Pseudomonas aeruginosa 2413 blaPDC gene for class C beta-lactamase PDC-50, complete CDS
>234__blaPDC__NG_049925.1__58 NG_049925.1 Pseudomonas aeruginosa 2142 blaPDC gene for class C beta-lactamase PDC-51, complete CDS
>234__blaPDC__NG_049926.1__59 NG_049926.1 Pseudomonas aeruginosa 2151 blaPDC gene for class C beta-lactamase PDC-52, complete CDS
>234__blaPDC__NG_049927.1__60 NG_049927.1 Pseudomonas aeruginosa 2156 blaPDC gene for class C beta-lactamase PDC-53, complete CDS
>234__blaPDC__NG_049928.1__61 NG_049928.1 Pseudomonas aeruginosa 4825 blaPDC gene for class C beta-lactamase PDC-54, complete CDS
>234__blaPDC__NG_049929.1__62 NG_049929.1 Pseudomonas aeruginosa 4847 blaPDC gene for class C beta-lactamase PDC-55, complete CDS
>234__blaPDC__NG_049930.1__63 NG_049930.1 Pseudomonas aeruginosa 4883 blaPDC gene for class C beta-lactamase PDC-56, complete CDS
>234__blaPDC__NG_049931.1__64 NG_049931.1 Pseudomonas aeruginosa 4846 blaPDC gene for class C beta-lactamase PDC-57, complete CDS
>234__blaPDC__NG_049932.1__65 NG_049932.1 Pseudomonas aeruginosa 4661 blaPDC gene for class C beta-lactamase PDC-58, complete CDS
>234__blaPDC__NG_049933.1__66 NG_049933.1 Pseudomonas aeruginosa 4911 blaPDC gene for class C beta-lactamase PDC-59, complete CDS
>234__blaPDC__NG_049934.1__67 NG_049934.1 Pseudomonas aeruginosa Paebeta-25 blaPDC gene for class C beta-lactamase PDC-6, complete CDS
>234__blaPDC__NG_049935.1__68 NG_049935.1 Pseudomonas aeruginosa 4919 blaPDC gene for class C beta-lactamase PDC-60, complete CDS
>234__blaPDC__NG_049936.1__69 NG_049936.1 Pseudomonas aeruginosa 4934 blaPDC gene for class C beta-lactamase PDC-61, complete CDS
>234__blaPDC__NG_049937.1__70 NG_049937.1 Pseudomonas aeruginosa 4901 blaPDC gene for class C beta-lactamase PDC-62, complete CDS
>234__blaPDC__NG_049938.1__71 NG_049938.1 Pseudomonas aeruginosa 4994 blaPDC gene for class C beta-lactamase PDC-63, complete CDS
>234__blaPDC__NG_049939.1__72 NG_049939.1 Pseudomonas aeruginosa 4960 blaPDC gene for class C beta-lactamase PDC-64, complete CDS
>234__blaPDC__NG_049940.1__73 NG_049940.1 Pseudomonas aeruginosa 4969 blaPDC gene for class C beta-lactamase PDC-65, complete CDS
>234__blaPDC__NG_049941.1__74 NG_049941.1 Pseudomonas aeruginosa 5017 blaPDC gene for class C beta-lactamase PDC-66, complete CDS
>234__blaPDC__NG_049942.1__75 NG_049942.1 Pseudomonas aeruginosa 5065 blaPDC gene for class C beta-lactamase PDC-67, complete CDS
>234__blaPDC__NG_049943.1__76 NG_049943.1 Pseudomonas aeruginosa 5064 blaPDC gene for class C beta-lactamase PDC-68, complete CDS
>234__blaPDC__NG_049944.1__77 NG_049944.1 Pseudomonas aeruginosa 5040 blaPDC gene for class C beta-lactamase PDC-69, complete CDS
>234__blaPDC__NG_049945.1__78 NG_049945.1 Pseudomonas aeruginosa Paebeta-27 blaPDC gene for class C beta-lactamase PDC-7, complete CDS
>234__blaPDC__NG_049946.1__79 NG_049946.1 Pseudomonas aeruginosa 4967 blaPDC gene for class C beta-lactamase PDC-70, complete CDS
>234__blaPDC__NG_049947.1__80 NG_049947.1 Pseudomonas aeruginosa 5366 blaPDC gene for class C beta-lactamase PDC-71, complete CDS
>234__blaPDC__NG_049948.1__81 NG_049948.1 Pseudomonas aeruginosa 2154 blaPDC gene for class C beta-lactamase PDC-72, complete CDS
>234__blaPDC__NG_049949.1__82 NG_049949.1 Pseudomonas aeruginosa Paebeta-29 blaPDC gene for class C beta-lactamase PDC-8, complete CDS
>234__blaPDC__NG_049950.1__83 NG_049950.1 Pseudomonas aeruginosa Paebeta-31 blaPDC gene for class C beta-lactamase PDC-9, complete CDS
>234__blaPDC__NG_049951.1__84 NG_049951.1 Pseudomonas aeruginosa CLB24352 blaPDC gene for class C beta-lactamase PDC-94, complete CDS
>234__blaPDC__NG_049952.1__85 NG_049952.1 Pseudomonas aeruginosa CLB24973 blaPDC gene for class C beta-lactamase PDC-95, complete CDS
>234__blaPDC__NG_049953.1__86 NG_049953.1 Pseudomonas aeruginosa CLB24232 blaPDC gene for class C beta-lactamase PDC-96, complete CDS
>234__blaPDC__NG_049954.1__87 NG_049954.1 Pseudomonas aeruginosa CLB5794 blaPDC gene for class C beta-lactamase PDC-97, complete CDS
>234__blaPDC__NG_049955.1__88 NG_049955.1 Pseudomonas aeruginosa 1222653 blaPDC gene for class C beta-lactamase PDC-98, complete CDS
>234__blaPDC__NG_049956.1__89 NG_049956.1 Pseudomonas aeruginosa 1214706 blaPDC gene for class C beta-lactamase PDC-99, complete CDS
>234__blaPDC__NG_050589.1__90 NG_050589.1 Pseudomonas aeruginosa 1247414 blaPDC gene for class C beta-lactamase PDC-125, complete CDS
>234__blaPDC__NG_050725.1__91 NG_050725.1 Pseudomonas aeruginosa WH-SGI-V-07428 blaPDC gene for class C beta-lactamase PDC-80, complete CDS
>234__blaPDC__NG_050726.1__92 NG_050726.1 Pseudomonas aeruginosa WH-SGI-V-07687 blaPDC gene for class C beta-lactamase PDC-86, complete CDS
>234__blaPDC__NG_050782.1__93 NG_050782.1 Pseudomonas aeruginosa 1206564 blaPDC gene for class C beta-lactamase PDC-126, complete CDS
>234__blaPDC__NG_050783.1__94 NG_050783.1 Pseudomonas aeruginosa 1212016 blaPDC gene for class C beta-lactamase PDC-127, complete CDS
>234__blaPDC__NG_050784.1__95 NG_050784.1 Pseudomonas aeruginosa 1220419 blaPDC gene for class C beta-lactamase PDC-128, complete CDS
>234__blaPDC__NG_050785.1__96 NG_050785.1 Pseudomonas aeruginosa 1221031 blaPDC gene for class C beta-lactamase PDC-129, complete CDS
>234__blaPDC__NG_050786.1__97 NG_050786.1 Pseudomonas aeruginosa 1221034 blaPDC gene for class C beta-lactamase PDC-130, complete CDS
>234__blaPDC__NG_050787.1__98 NG_050787.1 Pseudomonas aeruginosa 1221035 blaPDC gene for class C beta-lactamase PDC-131, complete CDS
>234__blaPDC__NG_050788.1__99 NG_050788.1 Pseudomonas aeruginosa 1221061 blaPDC gene for class C beta-lactamase PDC-132, complete CDS
>234__blaPDC__NG_050789.1__100 NG_050789.1 Pseudomonas aeruginosa 1228768 blaPDC gene for class C beta-lactamase PDC-133, complete CDS
>234__blaPDC__NG_050790.1__101 NG_050790.1 Pseudomonas aeruginosa 1233279 blaPDC gene for class C beta-lactamase PDC-134, complete CDS
>234__blaPDC__NG_050791.1__102 NG_050791.1 Pseudomonas aeruginosa 1276161 blaPDC gene for class C beta-lactamase PDC-135, complete CDS
>234__blaPDC__NG_050792.1__103 NG_050792.1 Pseudomonas aeruginosa 1298763 blaPDC gene for class C beta-lactamase PDC-136, complete CDS
>234__blaPDC__NG_050793.1__104 NG_050793.1 Pseudomonas aeruginosa 1323016 blaPDC gene for class C beta-lactamase PDC-137, complete CDS
>234__blaPDC__NG_050794.1__105 NG_050794.1 Pseudomonas aeruginosa 1221652 blaPDC gene for class C beta-lactamase PDC-138, complete CDS
>234__blaPDC__NG_050795.1__106 NG_050795.1 Pseudomonas aeruginosa 1229360 blaPDC gene for class C beta-lactamase PDC-139, complete CDS
>234__blaPDC__NG_050796.1__107 NG_050796.1 Pseudomonas aeruginosa 1234339 blaPDC gene for class C beta-lactamase PDC-140, complete CDS
>234__blaPDC__NG_050797.1__108 NG_050797.1 Pseudomonas aeruginosa 1299079 blaPDC gene for class C beta-lactamase PDC-141, complete CDS
>234__blaPDC__NG_050815.1__109 NG_050815.1 Pseudomonas aeruginosa 1202850 blaPDC gene for class C beta-lactamase PDC-142, complete CDS
>234__blaPDC__NG_050816.1__110 NG_050816.1 Pseudomonas aeruginosa 1205495 blaPDC gene for class C beta-lactamase PDC-143, complete CDS
>234__blaPDC__NG_050817.1__111 NG_050817.1 Pseudomonas aeruginosa 1205500 blaPDC gene for class C beta-lactamase PDC-144, complete CDS
>234__blaPDC__NG_050818.1__112 NG_050818.1 Pseudomonas aeruginosa 1205505 blaPDC gene for class C beta-lactamase PDC-145, complete CDS
>234__blaPDC__NG_050819.1__113 NG_050819.1 Pseudomonas aeruginosa 1207636 blaPDC gene for class C beta-lactamase PDC-146, complete CDS
>234__blaPDC__NG_050820.1__114 NG_050820.1 Pseudomonas aeruginosa 1207749 blaPDC gene for class C beta-lactamase PDC-147, complete CDS
>234__blaPDC__NG_050821.1__115 NG_050821.1 Pseudomonas aeruginosa 1213508 blaPDC gene for class C beta-lactamase PDC-148, complete CDS
>234__blaPDC__NG_050822.1__116 NG_050822.1 Pseudomonas aeruginosa 1213525 blaPDC gene for class C beta-lactamase PDC-149, complete CDS
>234__blaPDC__NG_050823.1__117 NG_050823.1 Pseudomonas aeruginosa 1213528 blaPDC gene for class C beta-lactamase PDC-150, complete CDS
>234__blaPDC__NG_050824.1__118 NG_050824.1 Pseudomonas aeruginosa 1213623 blaPDC gene for class C beta-lactamase PDC-151, complete CDS
>234__blaPDC__NG_050825.1__119 NG_050825.1 Pseudomonas aeruginosa 1219379 blaPDC gene for class C beta-lactamase PDC-152, complete CDS
>234__blaPDC__NG_050826.1__120 NG_050826.1 Pseudomonas aeruginosa 1221400 blaPDC gene for class C beta-lactamase PDC-153, complete CDS
>234__blaPDC__NG_050827.1__121 NG_050827.1 Pseudomonas aeruginosa 1231446 blaPDC gene for class C beta-lactamase PDC-154, complete CDS
>234__blaPDC__NG_050828.1__122 NG_050828.1 Pseudomonas aeruginosa 1231447 blaPDC gene for class C beta-lactamase PDC-155, complete CDS
>234__blaPDC__NG_050829.1__123 NG_050829.1 Pseudomonas aeruginosa 1231451 blaPDC gene for class C beta-lactamase PDC-156, complete CDS
>234__blaPDC__NG_050830.1__124 NG_050830.1 Pseudomonas aeruginosa 1231459 blaPDC gene for class C beta-lactamase PDC-157, complete CDS
>234__blaPDC__NG_050831.1__125 NG_050831.1 Pseudomonas aeruginosa 1235358 blaPDC gene for class C beta-lactamase PDC-158, complete CDS
>234__blaPDC__NG_050832.1__126 NG_050832.1 Pseudomonas aeruginosa 1255524 blaPDC gene for class C beta-lactamase PDC-159, complete CDS
>234__blaPDC__NG_050833.1__127 NG_050833.1 Pseudomonas aeruginosa 1255627 blaPDC gene for class C beta-lactamase PDC-160, complete CDS
>234__blaPDC__NG_050834.1__128 NG_050834.1 Pseudomonas aeruginosa 1255628 blaPDC gene for class C beta-lactamase PDC-161, complete CDS
>234__blaPDC__NG_050835.1__129 NG_050835.1 Pseudomonas aeruginosa 1283598 blaPDC gene for class C beta-lactamase PDC-162, complete CDS
>234__blaPDC__NG_050836.1__130 NG_050836.1 Pseudomonas aeruginosa 1298948 blaPDC gene for class C beta-lactamase PDC-163, complete CDS
>234__blaPDC__NG_050837.1__131 NG_050837.1 Pseudomonas aeruginosa 1317996 blaPDC gene for class C beta-lactamase PDC-164, complete CDS
>234__blaPDC__NG_050838.1__132 NG_050838.1 Pseudomonas aeruginosa 1317998 blaPDC gene for class C beta-lactamase PDC-165, complete CDS
>234__blaPDC__NG_050946.1__133 NG_050946.1 Pseudomonas aeruginosa 1204152 blaPDC gene for class C beta-lactamase PDC-166, complete CDS
>234__blaPDC__NG_050947.1__134 NG_050947.1 Pseudomonas aeruginosa 1216858 blaPDC gene for class C beta-lactamase PDC-167, complete CDS
>234__blaPDC__NG_050980.1__135 NG_050980.1 Pseudomonas aeruginosa 1231452 blaPDC gene for class C beta-lactamase PDC-168, complete CDS
>234__blaPDC__NG_050981.1__136 NG_050981.1 Pseudomonas aeruginosa 1231452 blaPDC gene for class C beta-lactamase PDC-169, complete CDS
>234__blaPDC__NG_050982.1__137 NG_050982.1 Pseudomonas aeruginosa 1216910 blaPDC gene for class C beta-lactamase PDC-170, complete CDS
>234__blaPDC__NG_050983.1__138 NG_050983.1 Pseudomonas aeruginosa 1212480 blaPDC gene for class C beta-lactamase PDC-171, complete CDS
>234__blaPDC__NG_051496.1__139 NG_051496.1 Pseudomonas aeruginosa 1328872 blaPDC gene for class C beta-lactamase PDC-172, complete CDS
>234__blaPDC__NG_051744.1__140 NG_051744.1 Pseudomonas aeruginosa Liverpool Epidemic Strain blaPDC gene for class C beta-lactamase PDC-74, complete CDS
>234__blaPDC__NG_052625.1__141 NG_052625.1 Pseudomonas aeruginosa PHLS08916 blaPDC gene for class C beta-lactamase PDC-174, complete CDS
>234__blaPDC__NG_049901.1__142 NG_049901.1 Pseudomonas aeruginosa LESB58 blaPDC gene for class C extended-spectrum beta-lactamase PDC-3, complete CDS
>234__blaPDC__NG_049905.1__143 NG_049905.1 Pseudomonas aeruginosa PA7 blaPDC gene for class C beta-lactamase PDC-33, complete CDS
>234__blaPDC__NG_049865.1__144 NG_049865.1 Pseudomonas aeruginosa PAO1 blaPDC gene for cephalosporin-hydrolyzing class C beta-lactamase PDC-1, complete CDS
>235__optrA__NG_048023.1__1 NG_048023.1 Enterococcus faecalis E394 pE394 optrA gene for ABC-F type ribosomal protection protein OptrA, complete CDS
>236__blaR1__NG_047540.1__1 NG_047540.1 Clostridium botulinum 224-13 blaR1 gene for BlaR1 family beta-lactam sensor/signal transducer, complete CDS
>236__blaR1__NG_047538.1__2 NG_047538.1 Staphylococcus aureus HUNSC491 pPR9 blaR1 gene for beta-lactam sensor/signal transducer BlaR1, complete CDS
>236__blaR1__NG_051774.1__3 NG_051774.1 Staphylococcus aureus A6224 blaR1 gene for beta-lactam sensor/signal transducer BlaR1, complete CDS
>236__blaR1__NG_047539.1__4 NG_047539.1 Staphylococcus aureus subsp. aureus TCH60 unnamed blaR1 gene for beta-lactam sensor/signal transducer BlaR1, complete CDS
>236__blaR1__NG_047537.1__5 NG_047537.1 Staphylococcus epidermidis RP62A pSERP blaR1 gene for beta-lactam sensor/signal transducer BlaR1, complete CDS
>236__blaR1__NG_047536.1__6 NG_047536.1 Staphylococcus haemolyticus NVH97A pNVH97A blaR1 gene for beta-lactam sensor/signal transducer BlaR1, complete CDS
>237__blaCMY__NG_048825.1__1 NG_048825.1 Acinetobacter baumannii MRSN20755 blaCMY gene for class C extended-spectrum beta-lactamase CMY-30, complete CDS
>237__blaCMY__NG_048867.1__2 NG_048867.1 Citrobacter braakii MS24.1 blaCMY gene for class C beta-lactamase CMY-70, complete CDS
>237__blaCMY__NG_048871.1__3 NG_048871.1 Citrobacter braakii MS8.2 blaCMY gene for class C beta-lactamase CMY-74, complete CDS
>237__blaCMY__NG_048881.1__4 NG_048881.1 Citrobacter braakii MS34.1 blaCMY gene for class C beta-lactamase CMY-83, complete CDS
>237__blaCMY__NG_048770.1__5 NG_048770.1 Citrobacter freundii Ugd128 blaCMY gene for class C beta-lactamase CMY-100, complete CDS
>237__blaCMY__NG_048773.1__6 NG_048773.1 Citrobacter freundii Ugd129 blaCMY gene for class C beta-lactamase CMY-103, complete CDS
>237__blaCMY__NG_048775.1__7 NG_048775.1 Citrobacter freundii W907 blaCMY gene for class C beta-lactamase CMY-105, complete CDS
>237__blaCMY__NG_048776.1__8 NG_048776.1 Citrobacter freundii W914 blaCMY gene for class C beta-lactamase CMY-106, complete CDS
>237__blaCMY__NG_048779.1__9 NG_048779.1 Citrobacter freundii Cit83 blaCMY gene for class C beta-lactamase CMY-109, complete CDS
>237__blaCMY__NG_048783.1__10 NG_048783.1 Citrobacter freundii 942699 blaCMY gene for class C beta-lactamase CMY-112, complete CDS
>237__blaCMY__NG_048784.1__11 NG_048784.1 Citrobacter freundii 961558 blaCMY gene for class C beta-lactamase CMY-113, complete CDS
>237__blaCMY__NG_048785.1__12 NG_048785.1 Citrobacter freundii 959502 blaCMY gene for class C beta-lactamase CMY-114, complete CDS
>237__blaCMY__NG_048786.1__13 NG_048786.1 Citrobacter freundii 971520 blaCMY gene for class C beta-lactamase CMY-115, complete CDS
>237__blaCMY__NG_048787.1__14 NG_048787.1 Citrobacter freundii 943198 blaCMY gene for class C beta-lactamase CMY-116, complete CDS
>237__blaCMY__NG_048788.1__15 NG_048788.1 Citrobacter freundii 926490 blaCMY gene for class C beta-lactamase CMY-117, complete CDS
>237__blaCMY__NG_048789.1__16 NG_048789.1 Citrobacter freundii 990954 blaCMY gene for class C beta-lactamase CMY-118, complete CDS
>237__blaCMY__NG_048790.1__17 NG_048790.1 Citrobacter freundii 948708 blaCMY gene for class C beta-lactamase CMY-119, complete CDS
>237__blaCMY__NG_048793.1__18 NG_048793.1 Citrobacter freundii FS019 blaCMY gene for class C beta-lactamase CMY-122, complete CDS
>237__blaCMY__NG_048794.1__19 NG_048794.1 Citrobacter freundii DNS-2 blaCMY gene for class C beta-lactamase CMY-124, complete CDS
>237__blaCMY__NG_048795.1__20 NG_048795.1 Citrobacter freundii H3251 blaCMY gene for class C beta-lactamase CMY-125, complete CDS
>237__blaCMY__NG_048796.1__21 NG_048796.1 Citrobacter freundii H4041 blaCMY gene for class C beta-lactamase CMY-127, complete CDS
>237__blaCMY__NG_048797.1__22 NG_048797.1 Citrobacter freundii M11-1 blaCMY gene for class C beta-lactamase CMY-128, complete CDS
>237__blaCMY__NG_048798.1__23 NG_048798.1 Citrobacter freundii WS blaCMY gene for class C beta-lactamase CMY-129, complete CDS
>237__blaCMY__NG_048805.1__24 NG_048805.1 Citrobacter freundii Cfr-FI-07 blaCMY gene for class C beta-lactamase CMY-135, complete CDS
>237__blaCMY__NG_048829.1__25 NG_048829.1 Citrobacter freundii CF3040 blaCMY gene for class C beta-lactamase CMY-34, complete CDS
>237__blaCMY__NG_048830.1__26 NG_048830.1 Citrobacter freundii CF4415 blaCMY gene for class C beta-lactamase CMY-35, complete CDS
>237__blaCMY__NG_048832.1__27 NG_048832.1 Citrobacter freundii blaCMY gene for class C extended-spectrum beta-lactamase CMY-37, complete CDS
>237__blaCMY__NG_048833.1__28 NG_048833.1 Citrobacter freundii blaCMY gene for class C beta-lactamase CMY-39, complete CDS
>237__blaCMY__NG_048836.1__29 NG_048836.1 Citrobacter freundii blaCMY gene for class C beta-lactamase CMY-41, complete CDS
>237__blaCMY__NG_048842.1__30 NG_048842.1 Citrobacter freundii W269 blaCMY gene for class C beta-lactamase CMY-47, complete CDS
>237__blaCMY__NG_048843.1__31 NG_048843.1 Citrobacter freundii W432 blaCMY gene for class C beta-lactamase CMY-48, complete CDS
>237__blaCMY__NG_048844.1__32 NG_048844.1 Citrobacter freundii blaCMY gene for class C beta-lactamase CMY-49, complete CDS
>237__blaCMY__NG_048847.1__33 NG_048847.1 Citrobacter freundii W320 blaCMY gene for class C beta-lactamase CMY-51, complete CDS
>237__blaCMY__NG_048859.1__34 NG_048859.1 Citrobacter freundii 408 blaCMY gene for class C beta-lactamase CMY-63, complete CDS
>237__blaCMY__NG_048862.1__35 NG_048862.1 Citrobacter freundii MS28.3 blaCMY gene for class C beta-lactamase CMY-66, complete CDS
>237__blaCMY__NG_048863.1__36 NG_048863.1 Citrobacter freundii MS38.1 blaCMY gene for class C beta-lactamase CMY-67, complete CDS
>237__blaCMY__NG_048864.1__37 NG_048864.1 Citrobacter freundii MS58.1 blaCMY gene for class C beta-lactamase CMY-68, complete CDS
>237__blaCMY__NG_048868.1__38 NG_048868.1 Citrobacter freundii MS39.2 blaCMY gene for class C beta-lactamase CMY-71, complete CDS
>237__blaCMY__NG_048869.1__39 NG_048869.1 Citrobacter freundii W706 blaCMY gene for class C beta-lactamase CMY-72, complete CDS
>237__blaCMY__NG_048870.1__40 NG_048870.1 Citrobacter freundii S008 blaCMY gene for class C beta-lactamase CMY-73, complete CDS
>237__blaCMY__NG_048872.1__41 NG_048872.1 Citrobacter freundii W698 blaCMY gene for class C beta-lactamase CMY-75, complete CDS
>237__blaCMY__NG_048873.1__42 NG_048873.1 Citrobacter freundii W700 blaCMY gene for class C beta-lactamase CMY-76, complete CDS
>237__blaCMY__NG_048875.1__43 NG_048875.1 Citrobacter freundii W702 blaCMY gene for class C beta-lactamase CMY-78, complete CDS
>237__blaCMY__NG_048876.1__44 NG_048876.1 Citrobacter freundii W703 blaCMY gene for class C beta-lactamase CMY-79, complete CDS
>237__blaCMY__NG_048878.1__45 NG_048878.1 Citrobacter freundii W704 blaCMY gene for class C beta-lactamase CMY-80, complete CDS
>237__blaCMY__NG_048879.1__46 NG_048879.1 Citrobacter freundii W705 blaCMY gene for class C beta-lactamase CMY-81, complete CDS
>237__blaCMY__NG_048880.1__47 NG_048880.1 Citrobacter freundii W143 blaCMY gene for class C beta-lactamase CMY-82, complete CDS
>237__blaCMY__NG_048882.1__48 NG_048882.1 Citrobacter freundii W753 blaCMY gene for class C beta-lactamase CMY-84, complete CDS
>237__blaCMY__NG_048883.1__49 NG_048883.1 Citrobacter freundii W778 blaCMY gene for class C beta-lactamase CMY-85, complete CDS
>237__blaCMY__NG_048884.1__50 NG_048884.1 Citrobacter freundii W811 blaCMY gene for class C beta-lactamase CMY-86, complete CDS
>237__blaCMY__NG_048886.1__51 NG_048886.1 Citrobacter freundii blaCMY gene for class C beta-lactamase CMY-89, complete CDS
>237__blaCMY__NG_048889.1__52 NG_048889.1 Citrobacter freundii blaCMY gene for class C beta-lactamase CMY-90, complete CDS
>237__blaCMY__NG_048890.1__53 NG_048890.1 Citrobacter freundii MS41.1 blaCMY gene for class C beta-lactamase CMY-93, complete CDS
>237__blaCMY__NG_052048.1__54 NG_052048.1 Citrobacter freundii BUAP385Cf blaCMY gene for class C beta-lactamase CMY-144, complete CDS
>237__blaCMY__NG_048861.1__55 NG_048861.1 Citrobacter sp. 913 unknown blaCMY gene for class C beta-lactamase CMY-65, complete CDS
>237__blaCMY__NG_048774.1__56 NG_048774.1 Citrobacter sp. OTESBL0707 blaCMY gene for class C beta-lactamase CMY-104, complete CDS
>237__blaCMY__NG_048874.1__57 NG_048874.1 Citrobacter sp. W1065 blaCMY gene for class C beta-lactamase CMY-77, complete CDS
>237__blaCMY__NG_048771.1__58 NG_048771.1 Escherichia coli Ugd146 blaCMY gene for class C beta-lactamase CMY-101, complete CDS
>237__blaCMY__NG_048772.1__59 NG_048772.1 Escherichia coli Ugd153 blaCMY gene for class C beta-lactamase CMY-102, complete CDS
>237__blaCMY__NG_048777.1__60 NG_048777.1 Escherichia coli EL-495 pEL495 blaCMY gene for class C beta-lactamase CMY-107, complete CDS
>237__blaCMY__NG_048778.1__61 NG_048778.1 Escherichia coli 2011/34/01 blaCMY gene for class C beta-lactamase CMY-108, complete CDS
>237__blaCMY__NG_048781.1__62 NG_048781.1 Escherichia coli DFE9 blaCMY gene for class C beta-lactamase CMY-110, complete CDS
>237__blaCMY__NG_048792.1__63 NG_048792.1 Escherichia coli CNR581 blaCMY gene for class C beta-lactamase CMY-121, complete CDS
>237__blaCMY__NG_048799.1__64 NG_048799.1 Escherichia coli p541 blaCMY gene for class C beta-lactamase CMY-13, complete CDS
>237__blaCMY__NG_048800.1__65 NG_048800.1 Escherichia coli S166 blaCMY gene for class C beta-lactamase CMY-130, complete CDS
>237__blaCMY__NG_048801.1__66 NG_048801.1 Escherichia coli 1152602 blaCMY gene for class C beta-lactamase CMY-131, complete CDS
>237__blaCMY__NG_048802.1__67 NG_048802.1 Escherichia coli 1100589 blaCMY gene for class C beta-lactamase CMY-132, complete CDS
>237__blaCMY__NG_048803.1__68 NG_048803.1 Escherichia coli 1188648 blaCMY gene for class C beta-lactamase CMY-133, complete CDS
>237__blaCMY__NG_048804.1__69 NG_048804.1 Escherichia coli 13S01061-4 blaCMY gene for class C beta-lactamase CMY-134, complete CDS
>237__blaCMY__NG_048807.1__70 NG_048807.1 Escherichia coli CNR1238 unnamed blaCMY gene for class C beta-lactamase CMY-139, complete CDS
>237__blaCMY__NG_048811.1__71 NG_048811.1 Escherichia coli unnamed blaCMY gene for class C beta-lactamase CMY-17, complete CDS
>237__blaCMY__NG_048812.1__72 NG_048812.1 Escherichia coli YMC CN4/2939 blaCMY gene for class C beta-lactamase CMY-18, complete CDS
>237__blaCMY__NG_048815.1__73 NG_048815.1 Escherichia coli KEH1 blaCMY gene for class C beta-lactamase CMY-20, complete CDS
>237__blaCMY__NG_048816.1__74 NG_048816.1 Escherichia coli blaCMY gene for class C beta-lactamase CMY-21, complete CDS
>237__blaCMY__NG_048817.1__75 NG_048817.1 Escherichia coli blaCMY gene for class C beta-lactamase CMY-22, complete CDS
>237__blaCMY__NG_048819.1__76 NG_048819.1 Escherichia coli DM1759/05 CMY-24 blaCMY gene for class C beta-lactamase CMY-24, complete CDS
>237__blaCMY__NG_048822.1__77 NG_048822.1 Escherichia coli blaCMY gene for class C beta-lactamase CMY-27, complete CDS
>237__blaCMY__NG_048823.1__78 NG_048823.1 Escherichia coli blaCMY gene for class C beta-lactamase CMY-28, complete CDS
>237__blaCMY__NG_048827.1__79 NG_048827.1 Escherichia coli YD015 blaCMY gene for class C beta-lactamase CMY-32, complete CDS
>237__blaCMY__NG_048828.1__80 NG_048828.1 Escherichia coli 1285 blaCMY gene for class C beta-lactamase CMY-33, complete CDS
>237__blaCMY__NG_048835.1__81 NG_048835.1 Escherichia coli blaCMY gene for class C beta-lactamase CMY-40, complete CDS
>237__blaCMY__NG_048837.1__82 NG_048837.1 Escherichia coli VA25759 blaCMY gene for class C extended-spectrum beta-lactamase CMY-42, complete CDS
>237__blaCMY__NG_048838.1__83 NG_048838.1 Escherichia coli pK0739377 blaCMY gene for class C beta-lactamase CMY-43, complete CDS
>237__blaCMY__NG_048839.1__84 NG_048839.1 Escherichia coli YDC107 blaCMY gene for class C beta-lactamase CMY-44, complete CDS
>237__blaCMY__NG_048841.1__85 NG_048841.1 Escherichia coli blaCMY gene for class C beta-lactamase CMY-46, complete CDS
>237__blaCMY__NG_048846.1__86 NG_048846.1 Escherichia coli blaCMY gene for class C beta-lactamase CMY-50, complete CDS
>237__blaCMY__NG_048848.1__87 NG_048848.1 Escherichia coli unnamed blaCMY gene for class C beta-lactamase CMY-53, complete CDS
>237__blaCMY__NG_048849.1__88 NG_048849.1 Escherichia coli 71041 unnamed blaCMY gene for class C beta-lactamase CMY-54, complete CDS
>237__blaCMY__NG_048850.1__89 NG_048850.1 Escherichia coli 71047 unnamed blaCMY gene for class C beta-lactamase CMY-55, complete CDS
>237__blaCMY__NG_048852.1__90 NG_048852.1 Escherichia coli 51022 blaCMY gene for class C beta-lactamase CMY-57, complete CDS
>237__blaCMY__NG_048853.1__91 NG_048853.1 Escherichia coli 10158/10184 unnamed blaCMY gene for class C beta-lactamase CMY-58, complete CDS
>237__blaCMY__NG_048854.1__92 NG_048854.1 Escherichia coli EC-19 megaplasmid, unnamed blaCMY gene for class C beta-lactamase CMY-59, complete CDS
>237__blaCMY__NG_048855.1__93 NG_048855.1 Escherichia coli CMC 37-t6; CMC 42-t9; CMC 62-t9; CMC 70-t9 blaCMY gene for class C beta-lactamase CMY-6, complete CDS
>237__blaCMY__NG_048856.1__94 NG_048856.1 Escherichia coli 08515 unknown blaCMY gene for class C beta-lactamase CMY-60, complete CDS
>237__blaCMY__NG_048857.1__95 NG_048857.1 Escherichia coli N8091181 unknown blaCMY gene for class C beta-lactamase CMY-61, complete CDS
>237__blaCMY__NG_048858.1__96 NG_048858.1 Escherichia coli 09044 unknown blaCMY gene for class C beta-lactamase CMY-62, complete CDS
>237__blaCMY__NG_048860.1__97 NG_048860.1 Escherichia coli EG129 blaCMY gene for class C beta-lactamase CMY-64, complete CDS
>237__blaCMY__NG_048865.1__98 NG_048865.1 Escherichia coli 9592 p9592CMY blaCMY gene for class C beta-lactamase CMY-69, complete CDS
>237__blaCMY__NG_048866.1__99 NG_048866.1 Escherichia coli CMC 27; CMC 27t3 blaCMY gene for class C beta-lactamase CMY-7, complete CDS
>237__blaCMY__NG_048891.1__100 NG_048891.1 Escherichia coli JT1 blaCMY gene for class C beta-lactamase CMY-94, complete CDS
>237__blaCMY__NG_048892.1__101 NG_048892.1 Escherichia coli JT2 blaCMY gene for class C beta-lactamase CMY-95, complete CDS
>237__blaCMY__NG_048893.1__102 NG_048893.1 Escherichia coli ES449 blaCMY gene for class C beta-lactamase CMY-96, complete CDS
>237__blaCMY__NG_048894.1__103 NG_048894.1 Escherichia coli ES577 blaCMY gene for class C beta-lactamase CMY-97, complete CDS
>237__blaCMY__NG_048834.1__104 NG_048834.1 Escherichia coli 79 blaCMY gene for class C beta-lactamase CMY-4, complete CDS
>237__blaCMY__NG_050943.1__105 NG_050943.1 Escherichia coli 1224137 blaCMY gene for CMY-2 family class C beta-lactamase CMY-140, complete CDS
>237__blaCMY__NG_051215.1__106 NG_051215.1 Escherichia coli 1284128 blaCMY gene for CMY-2 family class C beta-lactamase CMY-141, complete CDS
>237__blaCMY__NG_048824.1__107 NG_048824.1 Escherichia coli ARL05-909 blaCMY gene for class C beta-lactamase CMY-29, complete CDS
>237__blaCMY__NG_051753.1__108 NG_051753.1 Escherichia coli 1316102 blaCMY gene for class C beta-lactamase CMY-142, complete CDS
>237__blaCMY__NG_052047.1__109 NG_052047.1 Escherichia coli JIE4056 blaCMY gene for class C beta-lactamase CMY-143, complete CDS
>237__blaCMY__NG_048821.1__110 NG_048821.1 Klebsiella oxytoca blaCMY gene for class C beta-lactamase CMY-26, complete CDS
>237__blaCMY__NG_048845.1__111 NG_048845.1 Klebsiella oxytoca KH11 pTKH11 blaCMY gene for class C beta-lactamase CMY-5, complete CDS
>237__blaCMY__NG_048814.1__112 NG_048814.1 Klebsiella pneumoniae HEL-1 blaCMY gene for class C beta-lactamase CMY-2, complete CDS
>237__blaCMY__NG_048820.1__113 NG_048820.1 Klebsiella pneumoniae blaCMY gene for class C beta-lactamase CMY-25, complete CDS
>237__blaCMY__NG_048826.1__114 NG_048826.1 Klebsiella pneumoniae blaCMY gene for class C beta-lactamase CMY-31, complete CDS
>237__blaCMY__NG_048831.1__115 NG_048831.1 Klebsiella pneumoniae HP205 pH205 blaCMY gene for class C beta-lactamase CMY-36, complete CDS
>237__blaCMY__NG_048851.1__116 NG_048851.1 Klebsiella pneumoniae 34012 pHVH-2385 blaCMY gene for class C beta-lactamase CMY-56, complete CDS
>237__blaCMY__NG_048885.1__117 NG_048885.1 Klebsiella pneumoniae KUN7975 blaCMY gene for class C beta-lactamase CMY-87, complete CDS
>237__blaCMY__NG_047059.1__118 NG_047059.1 Proteus mirabilis NMI 1455/04 blaCMY gene for class C beta-lactamase CMY-38, complete CDS
>237__blaCMY__NG_048806.1__119 NG_048806.1 Proteus mirabilis 1249064 blaCMY gene for class C beta-lactamase CMY-138, complete CDS
>237__blaCMY__NG_048808.1__120 NG_048808.1 Proteus mirabilis blaCMY gene for class C beta-lactamase CMY-14, complete CDS
>237__blaCMY__NG_048809.1__121 NG_048809.1 Proteus mirabilis blaCMY gene for class C beta-lactamase CMY-15, complete CDS
>237__blaCMY__NG_048810.1__122 NG_048810.1 Proteus mirabilis blaCMY gene for class C beta-lactamase CMY-16, complete CDS
>237__blaCMY__NG_048840.1__123 NG_048840.1 Proteus mirabilis NMI 1376/00 blaCMY gene for class C beta-lactamase CMY-45, complete CDS
>237__blaCMY__NG_048895.1__124 NG_048895.1 Proteus mirabilis 60 blaCMY gene for class C beta-lactamase CMY-99, complete CDS
>237__blaCMY__NG_048791.1__125 NG_048791.1 Proteus mirabilis 34955 blaCMY gene for class C beta-lactamase CMY-12, partial CDS
>237__blaCMY__NG_048818.1__126 NG_048818.1 Salmonella enterica subsp. enterica serovar Senftenberg blaCMY gene for class C beta-lactamase CMY-23, complete CDS
>237__blaCMY__NG_048782.1__127 NG_048782.1 Serratia marcescens A4Y201 blaCMY gene for class C beta-lactamase CMY-111, complete CDS
>238__blaAIM__NG_048689.1__1 NG_048689.1 Pseudomonas aeruginosa WCH2677 blaAIM gene for subclass B3 metallo-beta-lactamase AIM-1, complete CDS
>239__tet(40)__NG_048139.1__1 NG_048139.1 Clostridiaceae bacterium K10 tet(40) gene for tetracycline efflux MFS transporter Tet(40), complete CDS
>239__tet(40)__NG_048141.1__2 NG_048141.1 Streptococcus suis A3 tet(40) gene for tetracycline efflux MFS transporter Tet(40), complete CDS
>239__tet(40)__NG_048138.1__3 NG_048138.1 uncultured bacterium tet(40) gene for tetracycline efflux MFS transporter Tet(40), complete CDS
>239__tet(40)__NG_048140.1__4 NG_048140.1 uncultured bacterium tet(40) gene for tetracycline efflux MFS transporter Tet(40), complete CDS
>240__aph(3')-XV__NG_052270.1__1 NG_052270.1 Acinetobacter pittii 3/TCVGH/19991022 unnamed aph(3')-XV gene for aminoglycoside O-phosphotransferase APH(3')-XV, complete CDS
>240__aph(3')-XV__NG_047455.1__2 NG_047455.1 Pseudomonas aeruginosa VR-143/97 aph(3')-XV gene for aminoglycoside O-phosphotransferase APH(3')-XV, complete CDS
>240__aph(3')-XV__NG_052510.1__3 NG_052510.1 Pseudomonas aeruginosa 05-380 aph(3')-XV gene for aminoglycoside O-phosphotransferase APH(3')-XV, complete CDS
>241__tetA(P)__NG_048314.1__1 NG_048314.1 Clostridium perfringens CW92 tetA(P) gene for tetracycline efflux MFS transporter TetA(P), complete CDS
>241__tetA(P)__NG_048315.1__2 NG_048315.1 Clostridium perfringens CDH357 tetA(P) gene for tetracycline efflux MFS transporter TetA(P), complete CDS
>241__tetA(P)__NG_048316.1__3 NG_048316.1 Clostridium septicum tetA(P) gene for tetracycline efflux MFS transporter TetA(P), complete CDS
>242__blaB1PEDO__NG_049959.1__1 NG_049959.1 Pedobacter sp. Stok-3 blaB1PEDO gene for subclass B1 metallo-beta-lactamase PEDO-3, complete CDS
>243__vga(E)__NG_048561.1__1 NG_048561.1 Staphylococcus aureus subsp. aureus ST398 IMD49-10 vga(E) gene for ABC-F type ribosomal protection protein Vga(E), complete CDS
>244__dfrA15b__NG_047704.1__1 NG_047704.1 Salmonella enterica subsp. enterica 242 dfrA15b gene for trimethoprim-resistant dihydrofolate reductase DfrA15b, complete CDS
>245__aac(6')-Ig__NG_047296.1__1 NG_047296.1 Acinetobacter haemolyticus BM2685 aac(6')-Ig gene for aminoglycoside N-acetyltransferase AAC(6')-Ig, complete CDS
>246__vanH-Ac1__NG_048373.1__1 NG_048373.1 Amycolatopsis coloradensis DSM 44225 vanH-Ac1 gene for D-lactate dehydrogenase VanH-Ac1, complete CDS
>247__erm(31)__NG_047773.1__1 NG_047773.1 Streptomyces venezuelae ATCC 15439 erm(31) gene for 23S rRNA (adenine(2058)-N(6))-methyltransferase Erm(31), complete CDS
>248__aac(6')-IIa__NG_047270.1__1 NG_047270.1 Pseudomonas aeruginosa aac(6')-IIa gene for aminoglycoside N-acetyltransferase AAC(6')-IIa, complete CDS
>248__aac(6')-IIa__NG_047271.1__2 NG_047271.1 Pseudomonas aeruginosa 3536 aac(6')-IIa gene for aminoglycoside N-acetyltransferase AAC(6')-IIa, complete CDS
>249__aac(6')-Ia__NG_052217.1__1 NG_052217.1 Enterobacter hormaechei SMART_28 aac(6')-Ia gene for aminoglycoside 6'-N-acetyltransferase AAC(6')-Ia, complete CDS
>249__aac(6')-Ia__NG_047275.1__2 NG_047275.1 Escherichia coli MG-1 R751 aac(6')-Ia gene for aminoglycoside N-acetyltransferase AAC(6')-Ia, complete CDS
>249__aac(6')-Ia__NG_047274.1__3 NG_047274.1 Plasmid R aac(6')-Ia gene for aminoglycoside N-acetyltransferase AAC(6')-Ia, complete CDS
>249__aac(6')-Ia__NG_051679.1__4 NG_051679.1 Shigella sonnei aac(6')-Ia gene for aminoglycoside 6'-N-acetyltransferase AAC(6')-Ia, complete CDS
>250__aac(6')-IIc__NG_052462.1__1 NG_052462.1 Enterobacter hormaechei subsp. oharae 34984 aac(6')-IIc gene for aminoglycoside N-acetyltransferase AAC(6')-IIc, complete CDS
>250__aac(6')-IIc__NG_047273.1__2 NG_047273.1 Pseudomonas aeruginosa R545 aac(6')-IIc gene for aminoglycoside N-acetyltransferase AAC(6')-IIc, complete CDS
>251__aac(6')-IIb__NG_047272.1__1 NG_047272.1 Pseudomonas fluorescens aac(6')-IIb gene for aminoglycoside N-acetyltransferase AAC(6')-IIb, complete CDS
>252__vanXY-C__NG_048504.1__1 NG_048504.1 Enterococcus casseliflavus vanXY-C gene for D-Ala-D-Ala dipeptidase/D-Ala-D-Ala carboxypeptidase VanXY-C, complete CDS
>252__vanXY-C__NG_048505.1__2 NG_048505.1 Enterococcus casseliflavus CCM 439 vanXY-C gene for D-Ala-D-Ala dipeptidase/D-Ala-D-Ala carboxypeptidase VanXY-C, complete CDS
>252__vanXY-C__NG_048506.1__3 NG_048506.1 Enterococcus casseliflavus F32 vanXY-C gene for D-Ala-D-Ala dipeptidase/D-Ala-D-Ala carboxypeptidase VanXY-C, complete CDS
>252__vanXY-C__NG_048507.1__4 NG_048507.1 Enterococcus casseliflavus eS852 vanXY-C gene for D-Ala-D-Ala dipeptidase/D-Ala-D-Ala carboxypeptidase VanXY-C, complete CDS
>252__vanXY-C__NG_048508.1__5 NG_048508.1 Enterococcus casseliflavus F22 vanXY-C gene for D-Ala-D-Ala dipeptidase/D-Ala-D-Ala carboxypeptidase VanXY-C, complete CDS
>252__vanXY-C__NG_048509.1__6 NG_048509.1 Enterococcus casseliflavus eS693 vanXY-C gene for D-Ala-D-Ala dipeptidase/D-Ala-D-Ala carboxypeptidase VanXY-C, complete CDS
>252__vanXY-C__NG_048510.1__7 NG_048510.1 Enterococcus casseliflavus F29 vanXY-C gene for D-Ala-D-Ala dipeptidase/D-Ala-D-Ala carboxypeptidase VanXY-C, complete CDS
>252__vanXY-C__NG_048511.1__8 NG_048511.1 Enterococcus casseliflavus eS477 vanXY-C gene for D-Ala-D-Ala dipeptidase/D-Ala-D-Ala carboxypeptidase VanXY-C, complete CDS
>252__vanXY-C__NG_048503.1__9 NG_048503.1 Enterococcus gallinarum BM4174 vanXY-C gene for D-Ala-D-Ala dipeptidase/D-Ala-D-Ala carboxypeptidase VanXY-C, complete CDS
>253__vanXY-E__NG_048512.1__1 NG_048512.1 Enterococcus faecalis N00-0410 vanXY-E gene for D-Ala-D-Ala dipeptidase/D-Ala-D-Ala carboxypeptidase VanXY-E, complete CDS
>254__dfrIIe__NG_047758.1__1 NG_047758.1 Pseudomonas aeruginosa 7052 dfrIIe gene for trimethoprim-resistant dihydrofolate reductase DfrIIe, complete CDS
>255__ere(B)__NG_047768.1__1 NG_047768.1 Escherichia coli BM2570 pIP1527 ere(B) gene for EreB family erythromycin esterase, complete CDS
>255__ere(B)__NG_047769.1__2 NG_047769.1 Escherichia coli pIP1527 ere(B) gene for EreB family erythromycin esterase, complete CDS
>256__vanXY-N__NG_048514.1__1 NG_048514.1 Enterococcus faecium UCN71 vanXY-N gene for D-Ala-D-Ala dipeptidase/D-Ala-D-Ala carboxypeptidase VanXY-N, complete CDS
>257__vanXY-L__NG_048513.1__1 NG_048513.1 Enterococcus faecalis N06-0364 vanXY-L gene for D-Ala-D-Ala dipeptidase/D-Ala-D-Ala carboxypeptidase VanXY-L, complete CDS
>258__erm(X)__NG_047854.1__1 NG_047854.1 Bifidobacterium thermophilum B0221 erm(X) gene for 23S rRNA (adenine(2058)-N(6))-methyltransferase Erm(X), complete CDS
>258__erm(X)__NG_047847.1__2 NG_047847.1 Corynebacterium diphtheriae pNG2 erm(X) gene for 23S rRNA (adenine(2058)-N(6))-methyltransferase Erm(X), complete CDS
>258__erm(X)__NG_047850.1__3 NG_047850.1 Corynebacterium jeikeium CJ21 erm(X) gene for 23S rRNA (adenine(2058)-N(6))-methyltransferase Erm(X), complete CDS
>258__erm(X)__NG_047851.1__4 NG_047851.1 Corynebacterium jeikeium CJ12 erm(X) gene for 23S rRNA (adenine(2058)-N(6))-methyltransferase Erm(X), complete CDS
>258__erm(X)__NG_047849.1__5 NG_047849.1 Corynebacterium striatum M82B pTP10 erm(X) gene for 23S rRNA (adenine(2058)-N(6))-methyltransferase Erm(X), complete CDS
>258__erm(X)__NG_047853.1__6 NG_047853.1 Corynebacterium urealyticum DSM 7109 ATCC 43042 erm(X) gene for 23S rRNA (adenine(2058)-N(6))-methyltransferase Erm(X), complete CDS
>258__erm(X)__NG_047848.1__7 NG_047848.1 Plasmid pNG2 erm(X) gene for 23S rRNA (adenine(2058)-N(6))-methyltransferase Erm(X), complete CDS
>258__erm(X)__NG_047852.1__8 NG_047852.1 Trueperella pyogenes pAP2 erm(X) gene for 23S rRNA (adenine(2058)-N(6))-methyltransferase Erm(X), complete CDS
>259__vanY-Pt__NG_048531.1__1 NG_048531.1 Paenibacillus apiarius PA-B2B vanY-Pt gene for D-Ala-D-Ala carboxypeptidase VanY-Pt, complete CDS
>259__vanY-Pt__NG_048530.1__2 NG_048530.1 Paenibacillus thiaminolyticus PT-2B1 vanY-Pt gene for D-Ala-D-Ala carboxypeptidase VanY-Pt, complete CDS
>259__vanY-Pt__NG_048532.1__3 NG_048532.1 Paenibacillus thiaminolyticus RSA1221 vanY-Pt gene for D-Ala-D-Ala carboxypeptidase VanY-Pt, complete CDS
>260__blaIND__NG_051689.1__1 NG_051689.1 Chryseobacterium gleum blaIND gene for IND family subclass B1 metallo-beta-lactamase CGB-1, complete CDS
>260__blaIND__NG_049224.1__2 NG_049224.1 Chryseobacterium indologenes 001 blaIND gene for subclass B1 metallo-beta-lactamase IND-1, complete CDS
>260__blaIND__NG_049225.1__3 NG_049225.1 Chryseobacterium indologenes DEUIJ 05/0117 blaIND gene for subclass B1 metallo-beta-lactamase IND-10, complete CDS
>260__blaIND__NG_049226.1__4 NG_049226.1 Chryseobacterium indologenes DEUIJ 08/0001 blaIND gene for subclass B1 metallo-beta-lactamase IND-11, complete CDS
>260__blaIND__NG_049227.1__5 NG_049227.1 Chryseobacterium indologenes DEUIJ 09/1534 blaIND gene for subclass B1 metallo-beta-lactamase IND-12, complete CDS
>260__blaIND__NG_049228.1__6 NG_049228.1 Chryseobacterium indologenes DEUIJ 09/0922 blaIND gene for subclass B1 metallo-beta-lactamase IND-14, complete CDS
>260__blaIND__NG_049229.1__7 NG_049229.1 Chryseobacterium indologenes blaIND gene for subclass B1 metallo-beta-lactamase IND-15, complete CDS
>260__blaIND__NG_049230.1__8 NG_049230.1 Chryseobacterium indologenes CIP101026 blaIND gene for subclass B1 metallo-beta-lactamase IND-2, complete CDS
>260__blaIND__NG_049231.1__9 NG_049231.1 Chryseobacterium indologenes 004 blaIND gene for subclass B1 metallo-beta-lactamase IND-2a, complete CDS
>260__blaIND__NG_049232.1__10 NG_049232.1 Chryseobacterium indologenes 005 blaIND gene for subclass B1 metallo-beta-lactamase IND-3, complete CDS
>260__blaIND__NG_049233.1__11 NG_049233.1 Chryseobacterium indologenes 009 blaIND gene for subclass B1 metallo-beta-lactamase IND-4, complete CDS
>260__blaIND__NG_049234.1__12 NG_049234.1 Chryseobacterium indologenes blaIND gene for subclass B1 metallo-beta-lactamase IND-5, complete CDS
>260__blaIND__NG_049235.1__13 NG_049235.1 Chryseobacterium indologenes blaIND gene for subclass B1 metallo-beta-lactamase IND-6, complete CDS
>260__blaIND__NG_049236.1__14 NG_049236.1 Chryseobacterium indologenes blaIND gene for subclass B1 metallo-beta-lactamase IND-7, complete CDS
>260__blaIND__NG_049237.1__15 NG_049237.1 Chryseobacterium indologenes YMC 94/4/3376 blaIND gene for subclass B1 metallo-beta-lactamase IND-8, complete CDS
>260__blaIND__NG_049238.1__16 NG_049238.1 Chryseobacterium indologenes YMC 96/9/3073 blaIND gene for subclass B1 metallo-beta-lactamase IND-9, complete CDS
>261__dfrA15__NG_047701.1__1 NG_047701.1 Klebsiella pneumoniae G1 dfrA15 gene for trimethoprim-resistant dihydrofolate reductase DfrA15, complete CDS
>261__dfrA15__NG_047703.1__2 NG_047703.1 Salmonella enterica subsp. enterica serovar Newport 00-4093 dfrA15 gene for trimethoprim-resistant dihydrofolate reductase DfrA15, complete CDS
>261__dfrA15__NG_047702.1__3 NG_047702.1 Vibrio cholerae dfrA15 gene for trimethoprim-resistant dihydrofolate reductase DfrA15, complete CDS
>262__mupB__NG_048009.1__1 NG_048009.1 Staphylococcus aureus MUP87 mupB gene for mupirocin-resistant isoleucine--tRNA ligase MupB, complete CDS
>263__rmtA__NG_048057.1__1 NG_048057.1 Pseudomonas aeruginosa AR-2 rmtA gene for RmtA family 16S rRNA (guanine(1405)-N(7))-methyltransferase, complete CDS
>264__blaGIM__NG_049144.1__1 NG_049144.1 Enterobacter cloacae M117 blaGIM gene for subclass B1 metallo-beta-lactamase GIM-2, complete CDS
>264__blaGIM__NG_049143.1__2 NG_049143.1 Pseudomonas aeruginosa blaGIM gene for subclass B1 metallo-beta-lactamase GIM-1, complete CDS
>265__blaGIL__NG_049142.1__1 NG_049142.1 Citrobacter gillenii blaGIL gene for class A broad-spectrum beta-lactamase GIL-1, complete CDS
>266__cmlA10__NG_047649.1__1 NG_047649.1 Pseudomonas aeruginosa cmlA10 gene for chloramphenicol efflux MFS transporter CmlA10, complete CDS
>267__rmtG__NG_048064.1__1 NG_048064.1 Klebsiella pneumoniae Kp2962 rmtG gene for RmtG family 16S rRNA (guanine(1405)-N(7))-methyltransferase, complete CDS
>268__vanX-O__NG_048496.1__1 NG_048496.1 Rhodococcus equi S7B vanX-O gene for D-Ala-D-Ala dipeptidase VanX-O, complete CDS
>269__aacA56__NG_051492.1__1 NG_051492.1 Pseudomonas aeruginosa Ps422 aacA56 gene for aminoglycoside N-acetyltransferase AAC(6')-Ia, complete CDS
>270__sat2e__NG_051936.1__1 NG_051936.1 Acinetobacter sp. PGS49 sat2e gene for streptothricin N-acetyltransferase Sat2, complete CDS
>270__sat2e__NG_051937.1__2 NG_051937.1 Escherichia coli EC_528-2 sat2e gene for streptothricin N-acetyltransferase Sat2, complete CDS
>271__rmtE__NG_050558.1__1 NG_050558.1 Escherichia coli 2517 rmtE gene for 16S rRNA (guanine(1405)-N(7))-methyltransferase RmtE, complete CDS
>271__rmtE__NG_050559.1__2 NG_050559.1 Escherichia coli S68 IncI1ST898 rmtE gene for 16S rRNA (guanine(1405)-N(7))-methyltransferase RmtE2, complete CDS
>272__blaMUS__NG_049324.1__1 NG_049324.1 Myroides odoratimimus CIP 103073 blaMUS gene for subclass B1 metallo-beta-lactamase MUS-1, complete CDS
>272__blaMUS__NG_049325.1__2 NG_049325.1 Myroides odoratimimus CMUL35a blaMUS gene for subclass B1 metallo-beta-lactamase MUS-2, complete CDS
>273__dfrA13__NG_047693.1__1 NG_047693.1 Escherichia coli dfrA13 gene for trimethoprim-resistant dihydrofolate reductase DfrA13, complete CDS
>274__ere(A)__NG_047764.1__1 NG_047764.1 [Enterobacter] aerogenes ere(A) gene for EreA family erythromycin esterase, complete CDS
>274__ere(A)__NG_052426.1__2 NG_052426.1 Comamonas sp. M-X1C ere(A) gene for EreA family erythromycin esterase, complete CDS
>274__ere(A)__NG_047765.1__3 NG_047765.1 Escherichia coli BM2195 pIP1100 ere(A) gene for EreA family erythromycin esterase, complete CDS
>274__ere(A)__NG_047766.1__4 NG_047766.1 Escherichia coli W24-2 ere(A) gene for EreA family erythromycin esterase, complete CDS
>274__ere(A)__NG_047763.1__5 NG_047763.1 Providencia stuartii 1723 pLQ1723 ere(A) gene for EreA family erythromycin esterase, complete CDS
>274__ere(A)__NG_050404.1__6 NG_050404.1 Providencia stuartii pLQ1723 ere(A) gene for inactive erythromycin esterase Ere(A2), complete CDS
>274__ere(A)__NG_047767.1__7 NG_047767.1 Salmonella enterica H_SAL_02530 ere(A) gene for EreA family erythromycin esterase, complete CDS
>274__ere(A)__NG_052184.1__8 NG_052184.1 Vogesella fluminis M-B10B ere(A) gene for EreA family erythromycin esterase, complete CDS
>275__blaDES__NG_049054.1__1 NG_049054.1 Desulfovibrio desulfuricans D3 blaDES gene for class A extended-spectrum beta-lactamase DES-1, complete CDS
>276__mecC__NG_047955.1__1 NG_047955.1 Staphylococcus aureus M10/0061 mecC gene for PBP2a family beta-lactam-resistant peptidoglycan transpeptidase MecC, complete CDS
>277__sta__NG_048077.1__1 NG_048077.1 Streptomyces lavendulae sta gene for streptothricin N-acetyltransferase STAT, complete CDS
>278__erm(Q)__NG_047835.1__1 NG_047835.1 Clostridium perfringens JIR100 erm(Q) gene for 23S rRNA (adenine(2058)-N(6))-methyltransferase Erm(Q), complete CDS
>279__blaESP__NG_049088.1__1 NG_049088.1 Epilithonimonas sp. Stok-2 blaESP gene for subclass B3 metallo-beta-lactamase ESP-1, complete CDS
>280__erm(34)__NG_047777.1__1 NG_047777.1 Bacillus clausii DSM8716 erm(34) gene for 23S rRNA (adenine(2058)-N(6))-methyltransferase Erm(34), complete CDS
>281__erm(43)__NG_047786.1__1 NG_047786.1 Staphylococcus lentus SD952 erm(43) gene for 23S rRNA (adenine(2058)-N(6))-methyltransferase Erm(43), complete CDS
>282__vanA-Pa__NG_048326.1__1 NG_048326.1 Paenibacillus apiarius PA-B2B vanA-Pa gene for D-alanine--(R)-lactate ligase VanA-Pa, complete CDS
>283__aac(6')-Iih__NG_047300.1__1 NG_047300.1 Enterococcus durans aac(6')-Iih gene for aminoglycoside N-acetyltransferase AAC(6')-Iih, complete CDS
>284__vat(F)__NG_048550.1__1 NG_048550.1 Yersinia enterocolitica Y56 vat(F) gene for streptogramin A O-acetyltransferase Vat(F), complete CDS
>285__str__NG_048078.1__1 NG_048078.1 Lactococcus lactis subsp. lactis K214 pK214 str gene for streptomycin adenylyltransferase Str, complete CDS
>285__str__NG_048079.1__2 NG_048079.1 Staphylococcus intermedius str gene for streptomycin adenylyltransferase Str, complete CDS
>285__str__NG_048080.1__3 NG_048080.1 Staphylococcus rostri RST 191 str gene for streptomycin adenylyltransferase Str, complete CDS
>286__vanA-Pt__NG_048327.1__1 NG_048327.1 Paenibacillus thiaminolyticus PT-2B1 vanA-Pt gene for D-alanine--(R)-lactate ligase VanA-Pt, complete CDS
>287__aac(6')-Iid__NG_047299.1__1 NG_047299.1 Enterococcus hirae aac(6')-Iid gene for aminoglycoside N-acetyltransferase AAC(6')-Iid, complete CDS
>288__vgb(B)__NG_048564.1__1 NG_048564.1 Staphylococcus cohnii BM10711 pIP1714 vgb(B) gene for streptogramin B lyase Vgb(B), complete CDS
>289__tetB(46)__NG_048318.1__1 NG_048318.1 Streptococcus australis FRStet12 tetB(46) gene for tetracycline efflux ABC transporter Tet(46) subunit B, complete CDS
>290__vanA-Pt2__NG_048328.1__1 NG_048328.1 Paenibacillus thiaminolyticus RSA1221 vanA-Pt2 gene for D-alanine--(R)-lactate ligase VanA-Pt2, complete CDS
>291__blaFONA__NG_049982.1__1 NG_049982.1 Enterobacter cloacae pFCX300L blaFONA gene for class A extended-spectrum beta-lactamase SFO-1, complete CDS
>291__blaFONA__NG_049092.1__2 NG_049092.1 Serratia fonticola CIP78.64T blaFONA gene for FONA family class A beta-lactamase FONA-1, complete CDS
>291__blaFONA__NG_049093.1__3 NG_049093.1 Serratia fonticola SF1 blaFONA gene for FONA family class A beta-lactamase FONA-2, complete CDS
>291__blaFONA__NG_049094.1__4 NG_049094.1 Serratia fonticola SF13 blaFONA gene for FONA family class A beta-lactamase FONA-3, complete CDS
>291__blaFONA__NG_049095.1__5 NG_049095.1 Serratia fonticola SF15 blaFONA gene for FONA family class A beta-lactamase FONA-4, complete CDS
>291__blaFONA__NG_049096.1__6 NG_049096.1 Serratia fonticola SF17 blaFONA gene for FONA family class A beta-lactamase FONA-5, complete CDS
>291__blaFONA__NG_049097.1__7 NG_049097.1 Serratia fonticola SF18 blaFONA gene for FONA family class A beta-lactamase FONA-6, complete CDS
>292__nshR__NG_048019.1__1 NG_048019.1 Streptomyces actuosus ATCC 25421 nshR gene for NshR family nosiheptide/thiostrepton resistance 23S rRNA methyltransferase, complete CDS
>293__cblA__NG_047624.1__1 NG_047624.1 Bacteroides uniformis cblA gene for CblA family class A beta-lactamase, complete CDS
>294__lin__NG_050599.1__1 NG_050599.1 Listeria monocytogenes EGD-e lin gene for lincomycin resistance ABC-F type ribosomal protection protein, complete CDS
>295__cepS__NG_047629.1__1 NG_047629.1 Aeromonas sobria cepS gene for cephalosporin-hydrolyzing class C beta-lactamase CepS, complete CDS
>296__blaTER__NG_050309.1__1 NG_050309.1 Raoultella terrigena ATCC 33257 blaTER gene for class A beta-lactamase TER-1, complete CDS
>296__blaTER__NG_050310.1__2 NG_050310.1 Raoultella terrigena SB2796 blaTER gene for class A beta-lactamase TER-2, complete CDS
>297__cepH__NG_047628.1__1 NG_047628.1 Aeromonas hydrophila cepH gene for cephalosporin-hydrolyzing class C beta-lactamase CepH, complete CDS
>298__blaTEM__NG_050160.1__1 NG_050160.1 [Enterobacter] aerogenes blaTEM gene for class A extended-spectrum beta-lactamase TEM-114, complete CDS
>298__blaTEM__NG_050192.1__2 NG_050192.1 [Enterobacter] aerogenes blaTEM gene for class A extended-spectrum beta-lactamase TEM-149, complete CDS
>298__blaTEM__NG_050227.1__3 NG_050227.1 Acinetobacter baumannii NIPH 2884 blaTEM gene for class A extended-spectrum beta-lactamase TEM-19, complete CDS
>298__blaTEM__NG_050229.1__4 NG_050229.1 Acinetobacter baumannii 197 blaTEM gene for class A beta-lactamase TEM-193, complete CDS
>298__blaTEM__NG_050230.1__5 NG_050230.1 Acinetobacter baumannii 194 blaTEM gene for class A beta-lactamase TEM-194, complete CDS
>298__blaTEM__NG_050231.1__6 NG_050231.1 Acinetobacter baumannii 195 blaTEM gene for class A beta-lactamase TEM-195, complete CDS
>298__blaTEM__NG_050206.1__7 NG_050206.1 Acinetobacter haemolyticus pUPI191 blaTEM gene for class A beta-lactamase TEM-162, complete CDS
>298__blaTEM__NG_050213.1__8 NG_050213.1 Capnocytophaga ochracea blaTEM gene for class A extended-spectrum beta-lactamase TEM-17, complete CDS
>298__blaTEM__NG_050178.1__9 NG_050178.1 Citrobacter koseri blaTEM gene for class A extended-spectrum beta-lactamase TEM-134, complete CDS
>298__blaTEM__NG_050184.1__10 NG_050184.1 Enterobacter cloacae EC002 blaTEM gene for class A broad-spectrum beta-lactamase TEM-141, complete CDS
>298__blaTEM__NG_050201.1__11 NG_050201.1 Enterobacter cloacae pEC005 blaTEM gene for class A extended-spectrum beta-lactamase TEM-157, complete CDS
>298__blaTEM__NG_050250.1__12 NG_050250.1 Enterobacter cloacae ST137 blaTEM gene for class A beta-lactamase TEM-217, complete CDS
>298__blaTEM__NG_050290.1__13 NG_050290.1 Enterobacter cloacae blaTEM gene for inhibitor-resistant class A broad-spectrum beta-lactamase TEM-80, complete CDS
>298__blaTEM__NG_050256.1__14 NG_050256.1 Enterobacter sp. GN02186 blaTEM gene for class A extended-spectrum beta-lactamase TEM-26, complete CDS
>298__blaTEM__NG_050147.1__15 NG_050147.1 Escherichia coli pBP311 blaTEM gene for class A extended-spectrum beta-lactamase TEM-101, complete CDS
>298__blaTEM__NG_050150.1__16 NG_050150.1 Escherichia coli blaTEM gene for class A beta-lactamase TEM-105, complete CDS
>298__blaTEM__NG_050151.1__17 NG_050151.1 Escherichia coli blaTEM gene for class A extended-spectrum beta-lactamase TEM-106, complete CDS
>298__blaTEM__NG_050154.1__18 NG_050154.1 Escherichia coli blaTEM gene for inhibitor-resistant class A extended-spectrum beta-lactamase TEM-109, complete CDS
>298__blaTEM__NG_050157.1__19 NG_050157.1 Escherichia coli Ur7883/2001 blaTEM gene for class A beta-lactamase TEM-111, complete CDS
>298__blaTEM__NG_050158.1__20 NG_050158.1 Escherichia coli blaTEM gene for class A extended-spectrum beta-lactamase TEM-112, complete CDS
>298__blaTEM__NG_050166.1__21 NG_050166.1 Escherichia coli blaTEM gene for inhibitor-resistant class A broad-spectrum beta-lactamase TEM-122, complete CDS
>298__blaTEM__NG_050169.1__22 NG_050169.1 Escherichia coli blaTEM gene for inhibitor-resistant class A extended-spectrum beta-lactamase TEM-125, complete CDS
>298__blaTEM__NG_050170.1__23 NG_050170.1 Escherichia coli blaTEM gene for class A extended-spectrum beta-lactamase TEM-126, complete CDS
>298__blaTEM__NG_050171.1__24 NG_050171.1 Escherichia coli unnamed blaTEM gene for class A broad-spectrum beta-lactamase TEM-127, complete CDS
>298__blaTEM__NG_050172.1__25 NG_050172.1 Escherichia coli unnamed blaTEM gene for class A broad-spectrum beta-lactamase TEM-128, complete CDS
>298__blaTEM__NG_050185.1__26 NG_050185.1 Escherichia coli pPHBTEM-142 blaTEM gene for class A beta-lactamase TEM-142, complete CDS
>298__blaTEM__NG_050186.1__27 NG_050186.1 Escherichia coli blaTEM gene for class A extended-spectrum beta-lactamase TEM-143, complete CDS
>298__blaTEM__NG_050188.1__28 NG_050188.1 Escherichia coli blaTEM gene for inhibitor-resistant class A broad-spectrum beta-lactamase TEM-145, complete CDS
>298__blaTEM__NG_050189.1__29 NG_050189.1 Escherichia coli blaTEM gene for class A beta-lactamase TEM-146, complete CDS
>298__blaTEM__NG_050191.1__30 NG_050191.1 Escherichia coli blaTEM gene for class A beta-lactamase TEM-148, complete CDS
>298__blaTEM__NG_050194.1__31 NG_050194.1 Escherichia coli blaTEM gene for class A beta-lactamase TEM-150, complete CDS
>298__blaTEM__NG_050195.1__32 NG_050195.1 Escherichia coli blaTEM gene for inhibitor-resistant class A extended-spectrum beta-lactamase TEM-151, complete CDS
>298__blaTEM__NG_050196.1__33 NG_050196.1 Escherichia coli blaTEM gene for inhibitor-resistant class A extended-spectrum beta-lactamase TEM-152, complete CDS
>298__blaTEM__NG_050197.1__34 NG_050197.1 Escherichia coli C467 blaTEM gene for class A extended-spectrum beta-lactamase TEM-153, complete CDS
>298__blaTEM__NG_050198.1__35 NG_050198.1 Escherichia coli H258 blaTEM gene for inhibitor-resistant class A extended-spectrum beta-lactamase TEM-154, complete CDS
>298__blaTEM__NG_050202.1__36 NG_050202.1 Escherichia coli blaTEM gene for inhibitor-resistant class A extended-spectrum beta-lactamase TEM-158, complete CDS
>298__blaTEM__NG_050207.1__37 NG_050207.1 Escherichia coli 3343 blaTEM gene for inhibitor-resistant class A broad-spectrum beta-lactamase TEM-163, complete CDS
>298__blaTEM__NG_050209.1__38 NG_050209.1 Escherichia coli ayfy2005-2926 blaTEM gene for class A beta-lactamase TEM-166, complete CDS
>298__blaTEM__NG_050210.1__39 NG_050210.1 Escherichia coli blaTEM gene for class A extended-spectrum beta-lactamase TEM-167, complete CDS
>298__blaTEM__NG_050211.1__40 NG_050211.1 Escherichia coli N08-1503 blaTEM gene for class A extended-spectrum beta-lactamase TEM-168, complete CDS
>298__blaTEM__NG_050214.1__41 NG_050214.1 Escherichia coli pAm08CQ6130 blaTEM gene for class A beta-lactamase TEM-171, complete CDS
>298__blaTEM__NG_050215.1__42 NG_050215.1 Escherichia coli D7111 blaTEM gene for class A beta-lactamase TEM-176, complete CDS
>298__blaTEM__NG_050221.1__43 NG_050221.1 Escherichia coli PI-12197 pCT-1 blaTEM gene for class A extended-spectrum beta-lactamase TEM-184, complete CDS
>298__blaTEM__NG_050222.1__44 NG_050222.1 Escherichia coli 0710C blaTEM gene for inhibitor-resistant class A broad-spectrum beta-lactamase TEM-185, complete CDS
>298__blaTEM__NG_050223.1__45 NG_050223.1 Escherichia coli RS60 unnamed blaTEM gene for class A broad-spectrum beta-lactamase TEM-186, complete CDS
>298__blaTEM__NG_050226.1__46 NG_050226.1 Escherichia coli bMX-907669 blaTEM gene for class A beta-lactamase TEM-189, complete CDS
>298__blaTEM__NG_050228.1__47 NG_050228.1 Escherichia coli bMX-908599 blaTEM gene for class A beta-lactamase TEM-190, complete CDS
>298__blaTEM__NG_050236.1__48 NG_050236.1 Escherichia coli WDR-13 unnamed blaTEM gene for class A beta-lactamase TEM-201, complete CDS
>298__blaTEM__NG_050238.1__49 NG_050238.1 Escherichia coli S2.2-EK pEC-S2.2 blaTEM gene for class A broad-spectrum beta-lactamase TEM-206, complete CDS
>298__blaTEM__NG_050239.1__50 NG_050239.1 Escherichia coli 5971R blaTEM gene for class A extended-spectrum beta-lactamase TEM-207, complete CDS
>298__blaTEM__NG_050240.1__51 NG_050240.1 Escherichia coli 3805 blaTEM gene for class A beta-lactamase TEM-208, complete CDS
>298__blaTEM__NG_050243.1__52 NG_050243.1 Escherichia coli pH1519-88 blaTEM gene for class A beta-lactamase TEM-210, complete CDS
>298__blaTEM__NG_050247.1__53 NG_050247.1 Escherichia coli 866330 blaTEM gene for class A beta-lactamase TEM-214, complete CDS
>298__blaTEM__NG_050248.1__54 NG_050248.1 Escherichia coli 872597 blaTEM gene for class A beta-lactamase TEM-215, complete CDS
>298__blaTEM__NG_050249.1__55 NG_050249.1 Escherichia coli blaTEM gene for class A beta-lactamase TEM-216, complete CDS
>298__blaTEM__NG_050251.1__56 NG_050251.1 Escherichia coli EV25 blaTEM gene for class A beta-lactamase TEM-219, complete CDS
>298__blaTEM__NG_050257.1__57 NG_050257.1 Escherichia coli blaTEM gene for class A extended-spectrum beta-lactamase TEM-28, complete CDS
>298__blaTEM__NG_050260.1__58 NG_050260.1 Escherichia coli pINSRA99 blaTEM gene for inhibitor-resistant class A broad-spectrum beta-lactamase TEM-30, complete CDS
>298__blaTEM__NG_050262.1__59 NG_050262.1 Escherichia coli B24 pEC_B24 blaTEM gene for inhibitor-resistant class A broad-spectrum beta-lactamase TEM-33, complete CDS
>298__blaTEM__NG_050264.1__60 NG_050264.1 Escherichia coli 13S00929-3 blaTEM gene for inhibitor-resistant class A broad-spectrum beta-lactamase TEM-35, complete CDS
>298__blaTEM__NG_050266.1__61 NG_050266.1 Escherichia coli blaTEM gene for inhibitor-resistant class A broad-spectrum beta-lactamase TEM-40, complete CDS
>298__blaTEM__NG_050268.1__62 NG_050268.1 Escherichia coli clinical blaTEM gene for inhibitor-resistant class A broad-spectrum beta-lactamase TEM-45, complete CDS
>298__blaTEM__NG_050271.1__63 NG_050271.1 Escherichia coli CLSiS L-867 blaTEM gene for class A extended-spectrum beta-lactamase TEM-49, complete CDS
>298__blaTEM__NG_050274.1__64 NG_050274.1 Escherichia coli BM2728 blaTEM gene for inhibitor-resistant class A broad-spectrum beta-lactamase TEM-54, complete CDS
>298__blaTEM__NG_050275.1__65 NG_050275.1 Escherichia coli MDD39 blaTEM gene for class A broad-spectrum beta-lactamase TEM-55, complete CDS
>298__blaTEM__NG_050276.1__66 NG_050276.1 Escherichia coli F4-Zhengzhou unnamed blaTEM gene for class A broad-spectrum beta-lactamase TEM-57, complete CDS
>298__blaTEM__NG_050277.1__67 NG_050277.1 Escherichia coli blaTEM gene for class A extended-spectrum beta-lactamase TEM-6, complete CDS
>298__blaTEM__NG_050279.1__68 NG_050279.1 Escherichia coli blaTEM gene for class A extended-spectrum beta-lactamase TEM-63, complete CDS
>298__blaTEM__NG_050282.1__69 NG_050282.1 Escherichia coli SM91 blaTEM gene for class A beta-lactamase TEM-70, complete CDS
>298__blaTEM__NG_050285.1__70 NG_050285.1 Escherichia coli blaTEM gene for inhibitor-resistant class A broad-spectrum beta-lactamase TEM-76, complete CDS
>298__blaTEM__NG_050286.1__71 NG_050286.1 Escherichia coli blaTEM gene for inhibitor-resistant class A broad-spectrum beta-lactamase TEM-77, complete CDS
>298__blaTEM__NG_050287.1__72 NG_050287.1 Escherichia coli blaTEM gene for inhibitor-resistant class A broad-spectrum beta-lactamase TEM-78, complete CDS
>298__blaTEM__NG_050288.1__73 NG_050288.1 Escherichia coli blaTEM gene for inhibitor-resistant class A broad-spectrum beta-lactamase TEM-79, complete CDS
>298__blaTEM__NG_050291.1__74 NG_050291.1 Escherichia coli blaTEM gene for inhibitor-resistant class A broad-spectrum beta-lactamase TEM-81, complete CDS
>298__blaTEM__NG_050292.1__75 NG_050292.1 Escherichia coli blaTEM gene for inhibitor-resistant class A broad-spectrum beta-lactamase TEM-82, complete CDS
>298__blaTEM__NG_050293.1__76 NG_050293.1 Escherichia coli blaTEM gene for inhibitor-resistant class A broad-spectrum beta-lactamase TEM-83, complete CDS
>298__blaTEM__NG_050294.1__77 NG_050294.1 Escherichia coli blaTEM gene for inhibitor-resistant class A broad-spectrum beta-lactamase TEM-84, complete CDS
>298__blaTEM__NG_050299.1__78 NG_050299.1 Escherichia coli 7604 pMG204b blaTEM gene for class A broad-spectrum beta-lactamase TEM-90, complete CDS
>298__blaTEM__NG_050300.1__79 NG_050300.1 Escherichia coli blaTEM gene for class A extended-spectrum beta-lactamase TEM-91, complete CDS
>298__blaTEM__NG_050302.1__80 NG_050302.1 Escherichia coli CLSiS 3445/98 pblaTEM-93 blaTEM gene for class A extended-spectrum beta-lactamase TEM-93, complete CDS
>298__blaTEM__NG_050303.1__81 NG_050303.1 Escherichia coli CLSiS 3657/98 pblaTEM-94 blaTEM gene for class A extended-spectrum beta-lactamase TEM-94, complete CDS
>298__blaTEM__NG_050304.1__82 NG_050304.1 Escherichia coli Co52 blaTEM gene for class A broad-spectrum beta-lactamase TEM-95, complete CDS
>298__blaTEM__NG_050305.1__83 NG_050305.1 Escherichia coli H28 pOZ188 blaTEM gene for class A beta-lactamase TEM-96, complete CDS
>298__blaTEM__NG_050306.1__84 NG_050306.1 Escherichia coli blaTEM gene for class A beta-lactamase TEM-97, complete CDS
>298__blaTEM__NG_050307.1__85 NG_050307.1 Escherichia coli blaTEM gene for class A beta-lactamase TEM-98, complete CDS
>298__blaTEM__NG_050308.1__86 NG_050308.1 Escherichia coli blaTEM gene for class A beta-lactamase TEM-99, complete CDS
>298__blaTEM__NG_050145.1__87 NG_050145.1 Escherichia coli pC15-1a blaTEM gene for class A broad-spectrum beta-lactamase TEM-1, complete CDS
>298__blaTEM__NG_050165.1__88 NG_050165.1 Escherichia coli KB-1 blaTEM gene for inhibitor-resistant class A extended-spectrum beta-lactamase TEM-121, complete CDS
>298__blaTEM__NG_050212.1__89 NG_050212.1 Escherichia coli U184 pUE184 blaTEM gene for class A extended-spectrum beta-lactamase TEM-169, complete CDS
>298__blaTEM__NG_050218.1__90 NG_050218.1 Escherichia sp. Sflu5 pAK51 blaTEM gene for class A beta-lactamase TEM-181, complete CDS
>298__blaTEM__NG_050193.1__91 NG_050193.1 Haemophilus parainfluenzae pSF2 blaTEM gene for class A extended-spectrum beta-lactamase TEM-15, complete CDS
>298__blaTEM__NG_050219.1__92 NG_050219.1 Haemophilus parainfluenzae 201025861 blaTEM gene for inhibitor-resistant class A broad-spectrum beta-lactamase TEM-182, complete CDS
>298__blaTEM__NG_050263.1__93 NG_050263.1 Haemophilus parainfluenzae 72322 unnamed blaTEM gene for inhibitor-resistant class A broad-spectrum beta-lactamase TEM-34, complete CDS
>298__blaTEM__NG_050163.1__94 NG_050163.1 Klebsiella oxytoca 0400-1 blaTEM gene for class A extended-spectrum beta-lactamase TEM-12, complete CDS
>298__blaTEM__NG_050164.1__95 NG_050164.1 Klebsiella oxytoca blaTEM gene for class A extended-spectrum beta-lactamase TEM-120, complete CDS
>298__blaTEM__NG_050173.1__96 NG_050173.1 Klebsiella oxytoca blaTEM gene for class A extended-spectrum beta-lactamase TEM-129, complete CDS
>298__blaTEM__NG_050149.1__97 NG_050149.1 Klebsiella pneumoniae blaTEM gene for class A beta-lactamase TEM-104, complete CDS
>298__blaTEM__NG_050152.1__98 NG_050152.1 Klebsiella pneumoniae blaTEM gene for class A extended-spectrum beta-lactamase TEM-107, complete CDS
>298__blaTEM__NG_050156.1__99 NG_050156.1 Klebsiella pneumoniae Va32447 blaTEM gene for class A broad-spectrum beta-lactamase TEM-110, complete CDS
>298__blaTEM__NG_050161.1__100 NG_050161.1 Klebsiella pneumoniae blaTEM gene for class A extended-spectrum beta-lactamase TEM-115, complete CDS
>298__blaTEM__NG_050174.1__101 NG_050174.1 Klebsiella pneumoniae blaTEM gene for class A extended-spectrum beta-lactamase TEM-130, complete CDS
>298__blaTEM__NG_050176.1__102 NG_050176.1 Klebsiella pneumoniae unnamed blaTEM gene for class A extended-spectrum beta-lactamase TEM-132, complete CDS
>298__blaTEM__NG_050177.1__103 NG_050177.1 Klebsiella pneumoniae blaTEM gene for class A extended-spectrum beta-lactamase TEM-133, complete CDS
>298__blaTEM__NG_050180.1__104 NG_050180.1 Klebsiella pneumoniae Kp 403 blaTEM gene for class A extended-spectrum beta-lactamase TEM-136, complete CDS
>298__blaTEM__NG_050183.1__105 NG_050183.1 Klebsiella pneumoniae conjugative plasmid blaTEM gene for class A extended-spectrum beta-lactamase TEM-139, complete CDS
>298__blaTEM__NG_050204.1__106 NG_050204.1 Klebsiella pneumoniae CF 1304 blaTEM gene for class A extended-spectrum beta-lactamase TEM-16, complete CDS
>298__blaTEM__NG_050208.1__107 NG_050208.1 Klebsiella pneumoniae pML1708 blaTEM gene for class A extended-spectrum beta-lactamase TEM-164, complete CDS
>298__blaTEM__NG_050220.1__108 NG_050220.1 Klebsiella pneumoniae HS-153 blaTEM gene for class A broad-spectrum beta-lactamase TEM-183, complete CDS
>298__blaTEM__NG_050232.1__109 NG_050232.1 Klebsiella pneumoniae FSP 286/05 blaTEM gene for class A extended-spectrum beta-lactamase TEM-197, complete CDS
>298__blaTEM__NG_050233.1__110 NG_050233.1 Klebsiella pneumoniae KUN5033 blaTEM gene for class A beta-lactamase TEM-198, complete CDS
>298__blaTEM__NG_050241.1__111 NG_050241.1 Klebsiella pneumoniae 49 blaTEM gene for class A beta-lactamase TEM-209, complete CDS
>298__blaTEM__NG_050254.1__112 NG_050254.1 Klebsiella pneumoniae 1258845 blaTEM gene for class A beta-lactamase TEM-224, complete CDS
>298__blaTEM__NG_050255.1__113 NG_050255.1 Klebsiella pneumoniae CF 1104 blaTEM gene for class A extended-spectrum beta-lactamase TEM-24, complete CDS
>298__blaTEM__NG_050259.1__114 NG_050259.1 Klebsiella pneumoniae CF104 pCFF04 blaTEM gene for class A extended-spectrum beta-lactamase TEM-3, complete CDS
>298__blaTEM__NG_050265.1__115 NG_050265.1 Klebsiella pneumoniae H67 pRYC11 blaTEM gene for class A extended-spectrum beta-lactamase TEM-4, complete CDS
>298__blaTEM__NG_050267.1__116 NG_050267.1 Klebsiella pneumoniae blaTEM gene for class A extended-spectrum beta-lactamase TEM-43, complete CDS
>298__blaTEM__NG_050269.1__117 NG_050269.1 Klebsiella pneumoniae CLSiS 1590/96 blaTEM gene for class A extended-spectrum beta-lactamase TEM-47, complete CDS
>298__blaTEM__NG_050270.1__118 NG_050270.1 Klebsiella pneumoniae CLSiS L-491 blaTEM gene for class A extended-spectrum beta-lactamase TEM-48, complete CDS
>298__blaTEM__NG_050272.1__119 NG_050272.1 Klebsiella pneumoniae blaTEM gene for class A extended-spectrum beta-lactamase TEM-52, complete CDS
>298__blaTEM__NG_050273.1__120 NG_050273.1 Klebsiella pneumoniae BM2733 blaTEM gene for class A extended-spectrum beta-lactamase TEM-53, complete CDS
>298__blaTEM__NG_050283.1__121 NG_050283.1 Klebsiella pneumoniae 3635 pMG259 blaTEM gene for class A extended-spectrum beta-lactamase TEM-71, complete CDS
>298__blaTEM__NG_050289.1__122 NG_050289.1 Klebsiella pneumoniae CF 704 blaTEM gene for class A extended-spectrum beta-lactamase TEM-8, complete CDS
>298__blaTEM__NG_050295.1__123 NG_050295.1 Klebsiella pneumoniae CLSiS 2949/98 pbla-TEM-85 blaTEM gene for class A extended-spectrum beta-lactamase TEM-85, complete CDS
>298__blaTEM__NG_050296.1__124 NG_050296.1 Klebsiella pneumoniae CLSiS 2946/98 pbla-TEM-86 blaTEM gene for class A extended-spectrum beta-lactamase TEM-86, complete CDS
>298__blaTEM__NG_050298.1__125 NG_050298.1 Klebsiella pneumoniae K28 pMG272 blaTEM gene for class A extended-spectrum beta-lactamase TEM-88, complete CDS
>298__blaTEM__NG_050252.1__126 NG_050252.1 Klebsiella pneumoniae SLK52 blaTEM gene for class A extended-spectrum beta-lactamase TEM-22, complete CDS
>298__blaTEM__NG_050235.1__127 NG_050235.1 Klebsiella pneumoniae A268 blaTEM gene for class A extended-spectrum beta-lactamase TEM-20, partial CDS
>298__blaTEM__NG_050242.1__128 NG_050242.1 Klebsiella pneumoniae D660 blaTEM gene for class A extended-spectrum beta-lactamase TEM-21, partial CDS
>298__blaTEM__NG_050281.1__129 NG_050281.1 Klebsiella pneumoniae subsp. pneumoniae CLSiS 3151/98 pbla-TEM-68 blaTEM gene for inhibitor-resistant class A extended-spectrum beta-lactamase TEM-68, complete CDS
>298__blaTEM__NG_051939.1__130 NG_051939.1 Klebsiella pneumoniae subsp. pneumoniae ST101:945169659 blaTEM gene for class A beta-lactamase TEM-213, complete CDS
>298__blaTEM__NG_050146.1__131 NG_050146.1 Morganella morganii FFLM15 blaTEM gene for class A extended-spectrum beta-lactamase TEM-10, complete CDS
>298__blaTEM__NG_050168.1__132 NG_050168.1 Morganella morganii blaTEM gene for class A extended-spectrum beta-lactamase TEM-124, complete CDS
>298__blaTEM__NG_050284.1__133 NG_050284.1 Morganella morganii FI-13 pMNFI-13 blaTEM gene for class A extended-spectrum beta-lactamase TEM-72, complete CDS
>298__blaTEM__NG_050253.1__134 NG_050253.1 Neisseria gonorrhoeae IM4519 blaTEM gene for class A beta-lactamase TEM-220, complete CDS
>298__blaTEM__NG_050148.1__135 NG_050148.1 Plasmid pWW100 blaTEM gene for class A extended-spectrum beta-lactamase TEM-102, complete CDS
>298__blaTEM__NG_050155.1__136 NG_050155.1 Proteus mirabilis 217C5 blaTEM gene for class A extended-spectrum beta-lactamase TEM-11, complete CDS
>298__blaTEM__NG_050159.1__137 NG_050159.1 Proteus mirabilis blaTEM gene for class A extended-spectrum beta-lactamase TEM-113, complete CDS
>298__blaTEM__NG_050167.1__138 NG_050167.1 Proteus mirabilis blaTEM gene for class A extended-spectrum beta-lactamase TEM-123, complete CDS
>298__blaTEM__NG_050199.1__139 NG_050199.1 Proteus mirabilis blaTEM gene for class A extended-spectrum beta-lactamase TEM-155, complete CDS
>298__blaTEM__NG_050200.1__140 NG_050200.1 Proteus mirabilis blaTEM gene for class A beta-lactamase TEM-156, complete CDS
>298__blaTEM__NG_050203.1__141 NG_050203.1 Proteus mirabilis blaTEM gene for inhibitor-resistant class A broad-spectrum beta-lactamase TEM-159, complete CDS
>298__blaTEM__NG_050205.1__142 NG_050205.1 Proteus mirabilis blaTEM gene for inhibitor-resistant class A broad-spectrum beta-lactamase TEM-160, complete CDS
>298__blaTEM__NG_050216.1__143 NG_050216.1 Proteus mirabilis NMI 2591/09 = FS82289 blaTEM gene for class A extended-spectrum beta-lactamase TEM-177, complete CDS
>298__blaTEM__NG_050224.1__144 NG_050224.1 Proteus mirabilis 7001324 unnamed blaTEM gene for class A extended-spectrum beta-lactamase TEM-187, complete CDS
>298__blaTEM__NG_050244.1__145 NG_050244.1 Proteus mirabilis IHMA 845676 blaTEM gene for class A extended-spectrum beta-lactamase TEM-211, complete CDS
>298__blaTEM__NG_050280.1__146 NG_050280.1 Proteus mirabilis NEL-1 pANG-1 blaTEM gene for inhibitor-resistant class A broad-spectrum beta-lactamase TEM-67, complete CDS
>298__blaTEM__NG_050297.1__147 NG_050297.1 Proteus mirabilis pPm87 blaTEM gene for class A extended-spectrum beta-lactamase TEM-87, complete CDS
>298__blaTEM__NG_050301.1__148 NG_050301.1 Proteus mirabilis PRM-1 blaTEM gene for class A extended-spectrum beta-lactamase TEM-92, complete CDS
>298__blaTEM__NG_050278.1__149 NG_050278.1 Providencia stuartii VR-1 blaTEM gene for class A extended-spectrum beta-lactamase TEM-60, complete CDS
>298__blaTEM__NG_050245.1__150 NG_050245.1 Providencia stuartii 39554R blaTEM gene for class A beta-lactamase TEM-212, complete CDS
>298__blaTEM__NG_050190.1__151 NG_050190.1 Pseudomonas aeruginosa pPA4-141 blaTEM gene for class A extended-spectrum beta-lactamase TEM-147, complete CDS
>298__blaTEM__NG_050234.1__152 NG_050234.1 Pseudomonas aeruginosa blaTEM gene for class A broad-spectrum beta-lactamase TEM-2, complete CDS
>298__blaTEM__NG_050258.1__153 NG_050258.1 Pseudomonas aeruginosa pPA3-104 blaTEM gene for class A extended-spectrum beta-lactamase TEM-29, complete CDS
>298__blaTEM__NG_050237.1__154 NG_050237.1 Pseudomonas aeruginosa 12 blaTEM gene for class A beta-lactamase TEM-205, complete CDS
>298__blaTEM__NG_050182.1__155 NG_050182.1 Salmonella enterica pCN2310 blaTEM gene for class A extended-spectrum beta-lactamase TEM-138, complete CDS
>298__blaTEM__NG_050225.1__156 NG_050225.1 Salmonella enterica SS10 blaTEM gene for class A extended-spectrum beta-lactamase TEM-188, complete CDS
>298__blaTEM__NG_050187.1__157 NG_050187.1 Salmonella enterica subsp. enterica serovar Derby str. D1 blaTEM gene for class A extended-spectrum beta-lactamase TEM-144, complete CDS
>298__blaTEM__NG_050153.1__158 NG_050153.1 Salmonella enterica subsp. enterica serovar Typhimurium DT193 blaTEM gene for class A beta-lactamase TEM-108, complete CDS
>298__blaTEM__NG_050175.1__159 NG_050175.1 Salmonella enterica subsp. enterica serovar Typhimurium blaTEM gene for class A extended-spectrum beta-lactamase TEM-131, complete CDS
>298__blaTEM__NG_050179.1__160 NG_050179.1 Salmonella enterica subsp. enterica serovar Typhimurium pFPTB1 blaTEM gene for class A broad-spectrum beta-lactamase TEM-135, complete CDS
>298__blaTEM__NG_050217.1__161 NG_050217.1 Serratia marcescens S5 blaTEM gene for inhibitor-resistant class A extended-spectrum beta-lactamase TEM-178, complete CDS
>298__blaTEM__NG_050181.1__162 NG_050181.1 Shigella sonnei blaTEM gene for class A extended-spectrum beta-lactamase TEM-137, complete CDS
>298__blaTEM__NG_050261.1__163 NG_050261.1 Shigella sonnei 144375 blaTEM gene for inhibitor-resistant class A broad-spectrum beta-lactamase TEM-32, complete CDS
>298__blaTEM__NG_050162.1__164 NG_050162.1 Staphylococcus aureus pJ3356::POX7 blaTEM gene for class A broad-spectrum beta-lactamase TEM-116, complete CDS
>299__aadA2ah__NG_052038.1__1 NG_052038.1 Acinetobacter baumannii AP aadA2ah gene for ANT(3'')-Ia family aminoglycoside nucleotidyltransferase AadA2ah, complete CDS
>299__aadA2ah__NG_052039.1__2 NG_052039.1 Pseudomonas entomophila A-B2B aadA2ah gene for ANT(3'')-Ia family aminoglycoside nucleotidyltransferase AadA2ah, complete CDS
>300__aph(3')-IVa__NG_047428.1__1 NG_047428.1 Bacillus circulans aph(3')-IVa gene for aminoglycoside O-phosphotransferase APH(3')-IVa, complete CDS
>301__cepA__NG_047625.1__1 NG_047625.1 Bacteroides fragilis CS30 cepA gene for CepA family class A extended-spectrum beta-lactamase, complete CDS
>301__cepA__NG_047626.1__2 NG_047626.1 Bacteroides fragilis ATCC 25285 cepA gene for CepA family class A extended-spectrum beta-lactamase, complete CDS
>301__cepA__NG_047627.1__3 NG_047627.1 Bacteroides fragilis MN29 cepA gene for CepA family class A extended-spectrum beta-lactamase, complete CDS
>301__cepA__NG_050385.1__4 NG_050385.1 Bacteroides fragilis CS-29 cepA gene for class A extended-spectrum beta-lactamase CepA-29, complete CDS
>301__cepA__NG_050386.1__5 NG_050386.1 Bacteroides fragilis CS-44 cepA gene for class A extended-spectrum beta-lactamase CepA-44, complete CDS
>301__cepA__NG_050387.1__6 NG_050387.1 Bacteroides fragilis RBF-49 cepA gene for class A extended-spectrum beta-lactamase CepA-49, complete CDS
>302__estDL136__NG_050583.1__1 NG_050583.1 Novosphingobium aromaticivorans DSM 12444 pNL2 estDL136 gene for phenicol hydrolase, complete CDS
>303__fusC__NG_050413.1__1 NG_050413.1 Staphylococcus aureus NTUH-4729 fusC gene for fusidic acid resistance EF-G-binding protein FusC, complete CDS
>304__fosH__NG_047896.1__1 NG_047896.1 Pseudomonas aeruginosa fosH gene for fosfomycin resistance thiol transferase FosH, complete CDS
>305__fosI__NG_047897.1__1 NG_047897.1 Mycobacterium abscessus subsp. bolletii F1725 BRA100 fosI gene for fosfomycin resistance thiol transferase FosI, complete CDS
>306__floR__NG_047874.1__1 NG_047874.1 Aeromonas bestiarum 5S9 pAb5S9 floR gene for chloramphenicol/florfenicol efflux MFS transporter FloR, complete CDS
>306__floR__NG_047871.1__2 NG_047871.1 Bibersteinia trehalosi pCCK13698 floR gene for chloramphenicol/florfenicol efflux MFS transporter FloR, complete CDS
>306__floR__NG_047873.1__3 NG_047873.1 Bordetella bronchiseptica floR gene for chloramphenicol/florfenicol efflux MFS transporter FloR, complete CDS
>306__floR__NG_047877.1__4 NG_047877.1 Edwardsiella ictaluri pM07-1 floR gene for chloramphenicol/florfenicol efflux MFS transporter FloR, complete CDS
>306__floR__NG_047862.1__5 NG_047862.1 Escherichia coli 10660-1 floR gene for chloramphenicol/florfenicol efflux MFS transporter FloR, complete CDS
>306__floR__NG_047863.1__6 NG_047863.1 Escherichia coli floR gene for chloramphenicol/florfenicol efflux MFS transporter FloR, complete CDS
>306__floR__NG_047866.1__7 NG_047866.1 Escherichia coli pMBSF1 floR gene for chloramphenicol/florfenicol efflux MFS transporter FloR, complete CDS
>306__floR__NG_047867.1__8 NG_047867.1 Escherichia coli floR gene for chloramphenicol/florfenicol efflux MFS transporter FloR, complete CDS
>306__floR__NG_047868.1__9 NG_047868.1 Escherichia coli floR gene for chloramphenicol/florfenicol efflux MFS transporter FloR, complete CDS
>306__floR__NG_047878.1__10 NG_047878.1 Escherichia coli AR060302 pAR060302 floR gene for chloramphenicol/florfenicol efflux MFS transporter FloR, complete CDS
>306__floR__NG_047865.1__11 NG_047865.1 Klebsiella pneumoniae R55 floR gene for chloramphenicol/florfenicol efflux MFS transporter FloR, complete CDS
>306__floR__NG_047870.1__12 NG_047870.1 Pasteurella multocida pCCK381 floR gene for chloramphenicol/florfenicol efflux MFS transporter FloR, complete CDS
>306__floR__NG_047876.1__13 NG_047876.1 Pasteurella multocida pCCK1900 floR gene for chloramphenicol/florfenicol efflux MFS transporter FloR, complete CDS
>306__floR__NG_047875.1__14 NG_047875.1 Salmonella enterica subsp. enterica SRC19 floR gene for chloramphenicol/florfenicol efflux MFS transporter FloR, complete CDS
>306__floR__NG_047872.1__15 NG_047872.1 Salmonella enterica subsp. enterica serovar Newport 00-4093 floR gene for chloramphenicol/florfenicol efflux MFS transporter FloR, complete CDS
>306__floR__NG_047860.1__16 NG_047860.1 Salmonella enterica subsp. enterica serovar Typhimurium str. DT104 H3380 floR gene for chloramphenicol/florfenicol efflux MFS transporter FloR, complete CDS
>306__floR__NG_047861.1__17 NG_047861.1 Salmonella enterica subsp. enterica serovar Typhimurium str. DT104 BN9181 floR gene for chloramphenicol/florfenicol efflux MFS transporter FloR, complete CDS
>306__floR__NG_047869.1__18 NG_047869.1 Vibrio cholerae PL107b pKA1 floR gene for chloramphenicol/florfenicol efflux MFS transporter FloR, complete CDS
>306__floR__NG_047864.1__19 NG_047864.1 Vibrio cholerae MO10 floR gene for chloramphenicol/florfenicol efflux MFS transporter FloR, complete CDS
>307__sul1__NG_048102.1__1 NG_048102.1 Acinetobacter baumannii NIPH56 sul1 gene for sulfonamide-resistant dihydropteroate synthase Sul1, complete CDS
>307__sul1__NG_048103.1__2 NG_048103.1 Acinetobacter baumannii NIPH2665 sul1 gene for sulfonamide-resistant dihydropteroate synthase Sul1, complete CDS
>307__sul1__NG_048089.1__3 NG_048089.1 Aeromonas hydrophila CVM861 sul1 gene for sulfonamide-resistant dihydropteroate synthase Sul1, complete CDS
>307__sul1__NG_048086.1__4 NG_048086.1 Aeromonas salmonicida Ar-32 pAr-32 sul1 gene for sulfonamide-resistant dihydropteroate synthase Sul1, complete CDS
>307__sul1__NG_048087.1__5 NG_048087.1 Corynebacterium diphtheriae NCTC13129 sul1 gene for sulfonamide-resistant dihydropteroate synthase Sul1, complete CDS
>307__sul1__NG_048083.1__6 NG_048083.1 Corynebacterium striatum BM4446 sul1 gene for sulfonamide-resistant dihydropteroate synthase Sul1, complete CDS
>307__sul1__NG_048101.1__7 NG_048101.1 Enterobacter cloacae pEC-IMP sul1 gene for sulfonamide-resistant dihydropteroate synthase Sul1, complete CDS
>307__sul1__NG_048081.1__8 NG_048081.1 Escherichia coli R46 sul1 gene for sulfonamide-resistant dihydropteroate synthase Sul1, complete CDS
>307__sul1__NG_048093.1__9 NG_048093.1 Klebsiella oxytoca MPDHA pMPDHA sul1 gene for sulfonamide-resistant dihydropteroate synthase Sul1, complete CDS
>307__sul1__NG_048091.1__10 NG_048091.1 Klebsiella pneumoniae sul1 gene for sulfonamide-resistant dihydropteroate synthase Sul1, complete CDS
>307__sul1__NG_048092.1__11 NG_048092.1 Klebsiella pneumoniae sul1 gene for sulfonamide-resistant dihydropteroate synthase Sul1, complete CDS
>307__sul1__NG_048096.1__12 NG_048096.1 Klebsiella pneumoniae pKP227 sul1 gene for sulfonamide-resistant dihydropteroate synthase Sul1, complete CDS
>307__sul1__NG_048099.1__13 NG_048099.1 Klebsiella pneumoniae 12836 unnamed sul1 gene for sulfonamide-resistant dihydropteroate synthase Sul1, complete CDS
>307__sul1__NG_048100.1__14 NG_048100.1 Klebsiella pneumoniae pKT51748 sul1 gene for sulfonamide-resistant dihydropteroate synthase Sul1, complete CDS
>307__sul1__NG_048088.1__15 NG_048088.1 Morganella morganii subsp. morganii PP16 pM16 sul1 gene for sulfonamide-resistant dihydropteroate synthase Sul1, complete CDS
>307__sul1__NG_048082.1__16 NG_048082.1 Pseudomonas aeruginosa R1033 sul1 gene for sulfonamide-resistant dihydropteroate synthase Sul1, complete CDS
>307__sul1__NG_048094.1__17 NG_048094.1 Pseudomonas aeruginosa sul1 gene for sulfonamide-resistant dihydropteroate synthase Sul1, complete CDS
>307__sul1__NG_048098.1__18 NG_048098.1 Pseudomonas aeruginosa PA0905 sul1 gene for sulfonamide-resistant dihydropteroate synthase Sul1, complete CDS
>307__sul1__NG_048105.1__19 NG_048105.1 Pseudomonas aeruginosa GIMC5001:PAT-23 sul1 gene for sulfonamide-resistant dihydropteroate synthase Sul1, complete CDS
>307__sul1__NG_048097.1__20 NG_048097.1 Salmonella enterica subsp. enterica serovar Brandenburg pUO-SbR5 sul1 gene for sulfonamide-resistant dihydropteroate synthase Sul1, complete CDS
>307__sul1__NG_048085.1__21 NG_048085.1 Salmonella enterica subsp. enterica serovar Typhimurium DT193 sul1 gene for sulfonamide-resistant dihydropteroate synthase Sul1, complete CDS
>307__sul1__NG_048090.1__22 NG_048090.1 Salmonella enterica subsp. enterica serovar Typhimurium t-ST4 sul1 gene for sulfonamide-resistant dihydropteroate synthase Sul1, complete CDS
>307__sul1__NG_048095.1__23 NG_048095.1 Salmonella enterica subsp. enterica serovar Typhimurium 04-9275 unnamed sul1 gene for sulfonamide-resistant dihydropteroate synthase Sul1, complete CDS
>307__sul1__NG_048084.1__24 NG_048084.1 Shigella flexneri SH595 sul1 gene for sulfonamide-resistant dihydropteroate synthase Sul1, complete CDS
>307__sul1__NG_048104.1__25 NG_048104.1 uncultured bacterium pHH2-227 sul1 gene for sulfonamide-resistant dihydropteroate synthase Sul1, complete CDS
>308__sul2__NG_048119.1__1 NG_048119.1 [Haemophilus] parasuis YC0093 pYC93 sul2 gene for sulfonamide-resistant dihydropteroate synthase Sul2, complete CDS
>308__sul2__NG_048116.1__2 NG_048116.1 Actinobacillus pleuropneumoniae pPSAS1522 sul2 gene for sulfonamide-resistant dihydropteroate synthase Sul2, complete CDS
>308__sul2__NG_048115.1__3 NG_048115.1 Actinobacillus porcitonsillarum pKMA505 sul2 gene for sulfonamide-resistant dihydropteroate synthase Sul2, complete CDS
>308__sul2__NG_048108.1__4 NG_048108.1 Aliivibrio salmonicida VS224 pRVS1 sul2 gene for sulfonamide-resistant dihydropteroate synthase Sul2, complete CDS
>308__sul2__NG_048117.1__5 NG_048117.1 Bibersteinia trehalosi pCCK13698 sul2 gene for sulfonamide-resistant dihydropteroate synthase Sul2, complete CDS
>308__sul2__NG_048109.1__6 NG_048109.1 Mannheimia varigena pMVSCS1 sul2 gene for sulfonamide-resistant dihydropteroate synthase Sul2, complete CDS
>308__sul2__NG_048106.1__7 NG_048106.1 Pasteurella multocida Pm1096 pIG1 sul2 gene for sulfonamide-resistant dihydropteroate synthase Sul2, complete CDS
>308__sul2__NG_048112.1__8 NG_048112.1 Pasteurella multocida pVM111 sul2 gene for sulfonamide-resistant dihydropteroate synthase Sul2, complete CDS
>308__sul2__NG_048114.1__9 NG_048114.1 Pasteurella multocida pCCK154 sul2 gene for sulfonamide-resistant dihydropteroate synthase Sul2, complete CDS
>308__sul2__NG_048118.1__10 NG_048118.1 Salmonella enterica subsp. enterica serovar Choleraesuis L-2454 pMAK1 sul2 gene for sulfonamide-resistant dihydropteroate synthase Sul2, complete CDS
>308__sul2__NG_048111.1__11 NG_048111.1 Salmonella enterica subsp. enterica serovar Enteritidis expression vector pSY7K sul2 gene for sulfonamide-resistant dihydropteroate synthase Sul2, complete CDS
>308__sul2__NG_048113.1__12 NG_048113.1 Salmonella enterica subsp. enterica serovar Typhimurium sul2 gene for sulfonamide-resistant dihydropteroate synthase Sul2, complete CDS
>308__sul2__NG_048110.1__13 NG_048110.1 Shigella sonnei pKKTET7 sul2 gene for sulfonamide-resistant dihydropteroate synthase Sul2, complete CDS
>308__sul2__NG_051852.1__14 NG_051852.1 Vibrio cholerae MO10 sul2 gene for sulfonamide-resistant dihydropteroate synthase Sul2, complete CDS
>309__sul3__NG_048120.1__1 NG_048120.1 Escherichia coli pVP440 sul3 gene for sulfonamide-resistant dihydropteroate synthase Sul3, complete CDS
>310__erm(G)__NG_047829.1__1 NG_047829.1 Bacteroides ovatus erm(G) gene for 23S rRNA (adenine(2058)-N(6))-methyltransferase Erm(G), complete CDS
>310__erm(G)__NG_047828.1__2 NG_047828.1 Bacteroides thetaiotaomicron 7853 erm(G) gene for 23S rRNA (adenine(2058)-N(6))-methyltransferase Erm(G), complete CDS
>310__erm(G)__NG_047827.1__3 NG_047827.1 Lysinibacillus sphaericus erm(G) gene for 23S rRNA (adenine(2058)-N(6))-methyltransferase Erm(G), complete CDS
>311__blaBSU__NG_050942.1__1 NG_050942.1 Bacillus subtilis subsp. inaquosorum KCTC 13429 blaBSU gene for class D beta-lactamase BSU-1, complete CDS
>312__dfrB6__NG_047750.1__1 NG_047750.1 Salmonella enterica subsp. enterica serovar Infantis SRC70 dfrB6 gene for trimethoprim-resistant dihydrofolate reductase DfrB6, complete CDS
>313__blaCAU__NG_048755.1__1 NG_048755.1 Caulobacter vibrioides DSM 4727 blaCAU gene for subclass B3 metallo-beta-lactamase CAU-1, complete CDS
>313__blaCAU__NG_049292.1__2 NG_049292.1 Caulobacter vibrioides 101123 blaCAU gene for subclass B3 metallo-beta-lactamase MBL1b, complete CDS
>314__dfrB4__NG_047749.1__1 NG_047749.1 Aeromonas sobria dfrB4 gene for trimethoprim-resistant dihydrofolate reductase DfrB4, complete CDS
>314__dfrB4__NG_047748.1__2 NG_047748.1 Escherichia coli KD54 dfrB4 gene for trimethoprim-resistant dihydrofolate reductase DfrB4, complete CDS
>314__dfrB4__NG_052386.1__3 NG_052386.1 Pseudomonas aeruginosa PAK4 dfrB4 gene for trimethoprim-resistant dihydrofolate reductase DfrB4, complete CDS
>315__aph(3'')-Ib__NG_047412.1__1 NG_047412.1 Escherichia coli RSF1010 aph(3'')-Ib gene for aminoglycoside O-phosphotransferase APH(3'')-Ib, complete CDS
>315__aph(3'')-Ib__NG_047414.1__2 NG_047414.1 Escherichia coli HM69 pIP1518 aph(3'')-Ib gene for aminoglycoside O-phosphotransferase APH(3'')-Ib, complete CDS
>315__aph(3'')-Ib__NG_047413.1__3 NG_047413.1 Pseudomonas aeruginosa MUS aph(3'')-Ib gene for aminoglycoside O-phosphotransferase APH(3'')-Ib, complete CDS
>315__aph(3'')-Ib__NG_047415.1__4 NG_047415.1 Pseudomonas aeruginosa RPL11 aph(3'')-Ib gene for aminoglycoside O-phosphotransferase APH(3'')-Ib, complete CDS
>316__aph(3'')-Ic__NG_047416.1__1 NG_047416.1 Mycobacterium fortuitum FC1 aph(3'')-Ic gene for aminoglycoside O-phosphotransferase APH(3'')-Ic, complete CDS
>317__dfrB1__NG_047743.1__1 NG_047743.1 Escherichia coli pLMO239 dfrB1 gene for trimethoprim-resistant dihydrofolate reductase DfrB1, complete CDS
>317__dfrB1__NG_047744.1__2 NG_047744.1 Pseudomonas aeruginosa R22 dfrB1 gene for trimethoprim-resistant dihydrofolate reductase DfrB1, complete CDS
>318__aph(3'')-Ia__NG_047409.1__1 NG_047409.1 Streptomyces griseus ATCC 12475 aph(3'')-Ia gene for aminoglycoside O-phosphotransferase APH(3'')-Ia, complete CDS
>318__aph(3'')-Ia__NG_047410.1__2 NG_047410.1 Streptomyces griseus aph(3'')-Ia gene for aminoglycoside O-phosphotransferase APH(3'')-Ia, complete CDS
>318__aph(3'')-Ia__NG_047411.1__3 NG_047411.1 Streptomyces griseus subsp. griseus NBRC 13350 aph(3'')-Ia gene for aminoglycoside O-phosphotransferase APH(3'')-Ia, complete CDS
>319__mph(F)__NG_047997.1__1 NG_047997.1 uncultured bacterium pRSB111 mph(F) gene for Mph(F) family macrolide 2'-phosphotransferase, complete CDS
>320__dfrB8__NG_047751.1__1 NG_047751.1 Aeromonas hydrophila Sam7-TMC1 dfrB8 gene for trimethoprim-resistant dihydrofolate reductase DfrB8, complete CDS
>321__pexA__NG_048035.1__1 NG_048035.1 uncultured bacterium Ak20-3 pexA gene for phenicol efflux MFS transporter PexA, complete CDS
>322__tet(44)__NG_048146.1__1 NG_048146.1 Campylobacter fetus subsp. fetus IMD 523 tet(44) gene for tetracycline resistance ribosomal protection protein Tet(44), complete CDS
>322__tet(44)__NG_048145.1__2 NG_048145.1 Clostridium perfringens C str. JGS1495 tet(44) gene for tetracycline resistance ribosomal protection protein Tet(44), complete CDS
>323__lnu(D)__NG_047925.1__1 NG_047925.1 Streptococcus uberis lnu(D) gene for lincosamide nucleotidyltransferase Lnu(D), complete CDS
>324__fusH__NG_047906.1__1 NG_047906.1 Streptomyces lividans fusH gene for fusidic acid esterase FusH, complete CDS
>325__tet(36)__NG_048131.1__1 NG_048131.1 Bacteroides coprosuis DSM 18011 PC139 tet(36) gene for tetracycline resistance ribosomal protection protein Tet(36), complete CDS
>326__aph(2'')-IIa__NG_047402.1__1 NG_047402.1 Campylobacter jejuni 41921 aph(2'')-IIa gene for aminoglycoside O-phosphotransferase APH(2'')-IIa, complete CDS
>326__aph(2'')-IIa__NG_047400.1__2 NG_047400.1 Enterococcus faecium SF11770 aph(2'')-IIa gene for aminoglycoside O-phosphotransferase APH(2'')-IIa, complete CDS
>326__aph(2'')-IIa__NG_047401.1__3 NG_047401.1 Escherichia coli aph(2'')-IIa gene for aminoglycoside O-phosphotransferase APH(2'')-IIa, complete CDS
>327__erm(N)__NG_047832.1__1 NG_047832.1 Streptomyces fradiae T59235 erm(N) gene for 23S rRNA (adenine(2058)-N(6))-methyltransferase Erm(N), complete CDS
>328__msr(C)__NG_048003.1__1 NG_048003.1 Enterococcus faecium TX2465 msr(C) gene for ABC-F type ribosomal protection protein Msr(C), complete CDS
>328__msr(C)__NG_048004.1__2 NG_048004.1 Enterococcus faecium TX1330 msr(C) gene for ABC-F type ribosomal protection protein Msr(C), complete CDS
>329__dfrA30__NG_047727.1__1 NG_047727.1 Klebsiella sp. MB45 dfrA30 gene for trimethoprim-resistant dihydrofolate reductase DfrA30, complete CDS
>330__dfrA31__NG_047728.1__1 NG_047728.1 Vibrio cholerae O1 2004VN84 pVN84 dfrA31 gene for trimethoprim-resistant dihydrofolate reductase DfrA31, complete CDS
>331__aphA16__NG_051908.1__1 NG_051908.1 Klebsiella oxytoca CAV1099 pCAV1099-69 aphA16 gene for APH(3') family aminoglycoside O-phosphotransferase AphA16, complete CDS
>332__fosD__NG_047892.1__1 NG_047892.1 Staphylococcus rostri pJP2 fosD gene for fosfomycin resistance thiol transferase FosD, complete CDS
>333__aph(6)-Id__NG_047467.1__1 NG_047467.1 Actinobacillus pleuropneumoniae pMS260 aph(6)-Id gene for aminoglycoside O-phosphotransferase APH(6)-Id, complete CDS
>333__aph(6)-Id__NG_047464.1__2 NG_047464.1 Escherichia coli RSF1010 aph(6)-Id gene for aminoglycoside O-phosphotransferase APH(6)-Id, complete CDS
>333__aph(6)-Id__NG_047468.1__3 NG_047468.1 Escherichia coli SMS-3-5 pSMS35_130 aph(6)-Id gene for aminoglycoside O-phosphotransferase APH(6)-Id, complete CDS
>333__aph(6)-Id__NG_047471.1__4 NG_047471.1 Escherichia fergusonii ATCC 35469 type strain: ATCC 35469 pEFER aph(6)-Id gene for aminoglycoside O-phosphotransferase APH(6)-Id, complete CDS
>333__aph(6)-Id__NG_047465.1__5 NG_047465.1 Pseudomonas aeruginosa MUS aph(6)-Id gene for aminoglycoside O-phosphotransferase APH(6)-Id, complete CDS
>333__aph(6)-Id__NG_047469.1__6 NG_047469.1 Salmonella enterica subsp. enterica serovar Kentucky 01-2100 aph(6)-Id gene for aminoglycoside O-phosphotransferase APH(6)-Id, complete CDS
>333__aph(6)-Id__NG_047470.1__7 NG_047470.1 uncultured bacterium HH1107 pHH1107 aph(6)-Id gene for aminoglycoside O-phosphotransferase APH(6)-Id, complete CDS
>333__aph(6)-Id__NG_047466.1__8 NG_047466.1 Vibrio cholerae V21 aph(6)-Id gene for aminoglycoside O-phosphotransferase APH(6)-Id, complete CDS
>334__aph(6)-Ic__NG_047461.1__1 NG_047461.1 Escherichia coli aph(6)-Ic gene for aminoglycoside O-phosphotransferase APH(6)-Ic, complete CDS
>334__aph(6)-Ic__NG_047463.1__2 NG_047463.1 Salmonella enterica subsp. enterica serovar Heidelberg 111 pSH111_227 aph(6)-Ic gene for aminoglycoside O-phosphotransferase APH(6)-Ic, complete CDS
>335__aph(6)-Ib__NG_047460.1__1 NG_047460.1 Streptomyces glaucescens aph(6)-Ib gene for aminoglycoside O-phosphotransferase APH(6)-Ib, complete CDS
>336__aph(6)-Ia__NG_047458.1__1 NG_047458.1 Streptomyces griseus N2-3-11 aph(6)-Ia gene for aminoglycoside O-phosphotransferase APH(6)-Ia, complete CDS
>336__aph(6)-Ia__NG_047459.1__2 NG_047459.1 Streptomyces griseus aph(6)-Ia gene for aminoglycoside O-phosphotransferase APH(6)-Ia, complete CDS
>337__fosE__NG_047893.1__1 NG_047893.1 Pseudomonas aeruginosa fosE gene for fosfomycin resistance thiol transferase FosE, complete CDS
>337__fosE__NG_051850.1__2 NG_051850.1 Pseudomonas aeruginosa fosE gene for fosfomycin resistance thiol transferase FosE, complete CDS
>338__tetAB_B__NG_048317.1__1 NG_048317.1 Corynebacterium striatum M82B pTP10 tetAB_B gene for tetracycline efflux ABC transporter TetAB subunit B, complete CDS
>339__vga(A)__NG_048552.1__1 NG_048552.1 Staphylococcus aureus vga(A) gene for ABC-F type ribosomal protection protein Vga(A), complete CDS
>339__vga(A)__NG_048553.1__2 NG_048553.1 Staphylococcus aureus BM 3327 vga(A) gene for ABC-F type ribosomal protection protein Vga(A), complete CDS
>339__vga(A)__NG_048554.1__3 NG_048554.1 Staphylococcus aureus ST-398 vga(A) gene for ABC-F type ribosomal protection protein Vga(A), complete CDS
>339__vga(A)__NG_048555.1__4 NG_048555.1 Staphylococcus aureus 07SA-CLR1 pSA-CLR vga(A) gene for ABC-F type ribosomal protection protein Vga(A), complete CDS
>339__vga(A)__NG_048556.1__5 NG_048556.1 Staphylococcus aureus pCPS32 vga(A) gene for ABC-F type ribosomal protection protein Vga(A), complete CDS
>339__vga(A)__NG_048557.1__6 NG_048557.1 Staphylococcus epidermidis S7 pIP1890 vga(A) gene for ABC-F type ribosomal protection protein Vga(A), complete CDS
>339__vga(A)__NG_047097.1__7 NG_047097.1 Staphylococcus haemolyticus CCM7296 vga(A) gene for ABC-F type ribosomal protection protein Vga(A)-LC, complete CDS
>340__fosG__NG_047895.1__1 NG_047895.1 Achromobacter denitrificans fosG gene for FosG family fosfomycin resistance glutathione transferase, complete CDS
>341__aacA57-2__NG_052083.1__1 NG_052083.1 Acinetobacter baumannii AYE aacA57-2 gene for aminoglycoside N-acetyltransferase AAC(6')-Ian, complete CDS
>342__vanA-Sc__NG_048329.1__1 NG_048329.1 Streptomyces coelicolor A3(2) vanA-Sc gene for D-alanine--(R)-lactate ligase VanA-Sc, complete CDS
>343__lnu(C)__NG_047924.1__1 NG_047924.1 Streptococcus agalactiae UCN36 lnu(C) gene for lincosamide nucleotidyltransferase Lnu(C), complete CDS
>344__blaTRU__NG_047550.1__1 NG_047550.1 Aeromonas enteropelogenes ATCC 49803 blaTRU gene for TRU family class C beta-lactamase, complete CDS
>345__vat(B)__NG_048538.1__1 NG_048538.1 Staphylococcus aureus vat(B) gene for streptogramin A O-acetyltransferase Vat(B), complete CDS
>346__erm(33)__NG_047776.1__1 NG_047776.1 Staphylococcus sciuri pSCFS1 erm(33) gene for 23S rRNA (adenine(2058)-N(6))-methyltransferase Erm(33), complete CDS
>347__tet(W)__NG_048300.1__1 NG_048300.1 Bifidobacterium animalis subsp. lactis E43 tet(W) gene for tetracycline resistance ribosomal protection protein Tet(W), complete CDS
>347__tet(W)__NG_048301.1__2 NG_048301.1 Bifidobacterium bifidum L22 tet(W) gene for tetracycline resistance ribosomal protection protein Tet(W), complete CDS
>347__tet(W)__NG_048288.1__3 NG_048288.1 Bifidobacterium longum tet(W) gene for tetracycline resistance ribosomal protection protein Tet(W), complete CDS
>347__tet(W)__NG_048298.1__4 NG_048298.1 Bifidobacterium longum E111 tet(W) gene for tetracycline resistance ribosomal protection protein Tet(W), complete CDS
>347__tet(W)__NG_048299.1__5 NG_048299.1 Bifidobacterium longum LMG 13197 tet(W) gene for tetracycline resistance ribosomal protection protein Tet(W), complete CDS
>347__tet(W)__NG_048290.1__6 NG_048290.1 Bifidobacterium longum subsp. longum F8 tet(W) gene for tetracycline resistance ribosomal protection protein Tet(W), complete CDS
>347__tet(W)__NG_048282.1__7 NG_048282.1 Bifidobacterium sp. ISO3519 tet(W) gene for tetracycline resistance ribosomal protection protein Tet(W), complete CDS
>347__tet(W)__NG_048281.1__8 NG_048281.1 Butyrivibrio fibrisolvens 1.230 tet(W) gene for tetracycline resistance ribosomal protection protein Tet(W), complete CDS
>347__tet(W)__NG_048297.1__9 NG_048297.1 Peptoclostridium difficile CD5 tet(W) gene for tetracycline resistance ribosomal protection protein Tet(W), complete CDS
>347__tet(W)__NG_048292.1__10 NG_048292.1 Lactobacillus johnsonii G41 tet(W) gene for tetracycline resistance ribosomal protection protein Tet(W), complete CDS
>347__tet(W)__NG_048296.1__11 NG_048296.1 Lactobacillus reuteri ATCC 55730 tet(W) gene for tetracycline resistance ribosomal protection protein Tet(W), complete CDS
>347__tet(W)__NG_048285.1__12 NG_048285.1 Megasphaera elsdenii 14-14 tet(W) gene for tetracycline resistance ribosomal protection protein Tet(W), complete CDS
>347__tet(W)__NG_048286.1__13 NG_048286.1 Megasphaera elsdenii 29-55 tet(W) gene for tetracycline resistance ribosomal protection protein Tet(W), complete CDS
>347__tet(W)__NG_048287.1__14 NG_048287.1 Megasphaera elsdenii 25-50 tet(W) gene for tetracycline resistance ribosomal protection protein Tet(W), complete CDS
>347__tet(W)__NG_048283.1__15 NG_048283.1 Roseburia sp. A2-183 tet(W) gene for tetracycline resistance ribosomal protection protein Tet(W), complete CDS
>347__tet(W)__NG_048295.1__16 NG_048295.1 Rothia sp. T40-1 tet(W) gene for tetracycline resistance ribosomal protection protein Tet(W), complete CDS
>347__tet(W)__NG_048289.1__17 NG_048289.1 Selenomonas ruminantium FB322 tet(W) gene for tetracycline resistance ribosomal protection protein Tet(W), complete CDS
>347__tet(W)__NG_048303.1__18 NG_048303.1 Streptococcus suis 33421 tet(W) gene for tetracycline resistance ribosomal protection protein Tet(W), complete CDS
>347__tet(W)__NG_048284.1__19 NG_048284.1 Trueperella pyogenes tet(W) gene for tetracycline resistance ribosomal protection protein Tet(W), complete CDS
>347__tet(W)__NG_048291.1__20 NG_048291.1 Trueperella pyogenes OX4 tet(W) gene for tetracycline resistance ribosomal protection protein Tet(W), complete CDS
>347__tet(W)__NG_048293.1__21 NG_048293.1 uncultured bacterium tet(W) gene for tetracycline resistance ribosomal protection protein Tet(W), complete CDS
>347__tet(W)__NG_048294.1__22 NG_048294.1 uncultured bacterium tet(W) gene for tetracycline resistance ribosomal protection protein Tet(W), complete CDS
>347__tet(W)__NG_048302.1__23 NG_048302.1 uncultured bacterium tet(W) gene for tetracycline resistance ribosomal protection protein Tet(W), complete CDS
>348__blaOXY__NG_049864.1__1 NG_049864.1 Klebsiella oxytoca M5al blaOXY gene for class A extended-spectrum beta-lactamase OXY-6-4, complete CDS
>348__blaOXY__NG_047529.1__2 NG_047529.1 Klebsiella oxytoca blaOXY gene for OXY-2 family class A extended-spectrum beta-lactamase, complete CDS
>348__blaOXY__NG_047530.1__3 NG_047530.1 Klebsiella oxytoca blaOXY gene for OXY-2 family class A extended-spectrum beta-lactamase, complete CDS
>348__blaOXY__NG_049841.1__4 NG_049841.1 Klebsiella oxytoca blaOXY gene for class A extended-spectrum beta-lactamase OXY-1-1, complete CDS
>348__blaOXY__NG_049842.1__5 NG_049842.1 Klebsiella oxytoca SG344 blaOXY gene for class A extended-spectrum beta-lactamase OXY-1-2, complete CDS
>348__blaOXY__NG_049843.1__6 NG_049843.1 Klebsiella oxytoca SG12 blaOXY gene for class A extended-spectrum beta-lactamase OXY-1-3, complete CDS
>348__blaOXY__NG_049844.1__7 NG_049844.1 Klebsiella oxytoca SG337 blaOXY gene for class A extended-spectrum beta-lactamase OXY-1-4, complete CDS
>348__blaOXY__NG_049845.1__8 NG_049845.1 Klebsiella oxytoca KH66 blaOXY gene for class A extended-spectrum beta-lactamase OXY-1-6, complete CDS
>348__blaOXY__NG_049847.1__9 NG_049847.1 Klebsiella oxytoca MB193997E blaOXY gene for class A extended-spectrum beta-lactamase OXY-2-10, complete CDS
>348__blaOXY__NG_049848.1__10 NG_049848.1 Klebsiella oxytoca 129-49A blaOXY gene for class A extended-spectrum beta-lactamase OXY-2-11, complete CDS
>348__blaOXY__NG_049849.1__11 NG_049849.1 Klebsiella oxytoca 4-10052A blaOXY gene for class A extended-spectrum beta-lactamase OXY-2-12, complete CDS
>348__blaOXY__NG_049850.1__12 NG_049850.1 Klebsiella oxytoca 52-36003A blaOXY gene for class A extended-spectrum beta-lactamase OXY-2-13, complete CDS
>348__blaOXY__NG_049851.1__13 NG_049851.1 Klebsiella oxytoca Velp-2 blaOXY gene for class A extended-spectrum beta-lactamase OXY-2-15, complete CDS
>348__blaOXY__NG_049852.1__14 NG_049852.1 Klebsiella oxytoca ATCC 13182 blaOXY gene for class A extended-spectrum beta-lactamase OXY-2-2, complete CDS
>348__blaOXY__NG_049853.1__15 NG_049853.1 Klebsiella oxytoca SG77 blaOXY gene for class A extended-spectrum beta-lactamase OXY-2-3, complete CDS
>348__blaOXY__NG_049855.1__16 NG_049855.1 Klebsiella oxytoca SG176 blaOXY gene for class A extended-spectrum beta-lactamase OXY-2-6, complete CDS
>348__blaOXY__NG_049856.1__17 NG_049856.1 Klebsiella oxytoca blaOXY gene for class A extended-spectrum beta-lactamase OXY-2-7, complete CDS
>348__blaOXY__NG_049857.1__18 NG_049857.1 Klebsiella oxytoca SC 10,436 blaOXY gene for class A extended-spectrum beta-lactamase OXY-2-8, complete CDS
>348__blaOXY__NG_049858.1__19 NG_049858.1 Klebsiella oxytoca MU946294N blaOXY gene for class A extended-spectrum beta-lactamase OXY-2-9, complete CDS
>348__blaOXY__NG_049859.1__20 NG_049859.1 Klebsiella oxytoca SG271 blaOXY gene for class A extended-spectrum beta-lactamase OXY-3-1, complete CDS
>348__blaOXY__NG_049860.1__21 NG_049860.1 Klebsiella oxytoca SB2908 blaOXY gene for class A extended-spectrum beta-lactamase OXY-5-1, complete CDS
>348__blaOXY__NG_049861.1__22 NG_049861.1 Klebsiella oxytoca SB73 blaOXY gene for class A extended-spectrum beta-lactamase OXY-6-1, complete CDS
>348__blaOXY__NG_049862.1__23 NG_049862.1 Klebsiella oxytoca SB324 blaOXY gene for class A extended-spectrum beta-lactamase OXY-6-2, complete CDS
>348__blaOXY__NG_049863.1__24 NG_049863.1 Klebsiella oxytoca SB352 blaOXY gene for class A extended-spectrum beta-lactamase OXY-6-3, complete CDS
>348__blaOXY__NG_050613.1__25 NG_050613.1 Klebsiella oxytoca 10-5250 blaOXY gene for class A extended-spectrum beta-lactamase OXY-4-1, complete CDS
>348__blaOXY__NG_049846.1__26 NG_049846.1 Klebsiella oxytoca G54 blaOXY gene for class A extended-spectrum beta-lactamase OXY-2-1, complete CDS
>348__blaOXY__NG_049854.1__27 NG_049854.1 Klebsiella oxytoca KA-2 blaOXY gene for class A extended-spectrum beta-lactamase OXY-2-4, complete CDS
>348__blaOXY__NG_050563.1__28 NG_050563.1 Klebsiella sp. OBRC7 blaOXY gene for class A extended-spectrum beta-lactamase OXY-5-2, complete CDS
>349__aadA1__NG_052498.1__1 NG_052498.1 [Pasteurella] aerogenes pCCK343 aadA1 gene for ANT(3'')-Ia family aminoglycoside nucleotidyltransferase AadA1, complete CDS
>349__aadA1__NG_052234.1__2 NG_052234.1 Acinetobacter baumannii aadA1 gene for ANT(3'')-Ia family aminoglycoside nucleotidyltransferase AadA1, complete CDS
>349__aadA1__NG_052322.1__3 NG_052322.1 Acinetobacter baumannii NIPH 7 aadA1 gene for ANT(3'')-Ia family aminoglycoside nucleotidyltransferase AadA1, complete CDS
>349__aadA1__NG_052352.1__4 NG_052352.1 Acinetobacter baumannii Aci20 aadA1 gene for ANT(3'')-Ia family aminoglycoside nucleotidyltransferase AadA1, complete CDS
>349__aadA1__NG_052335.1__5 NG_052335.1 Acinetobacter junii M-B10A aadA1 gene for ANT(3'')-Ia family aminoglycoside nucleotidyltransferase AadA1, complete CDS
>349__aadA1__NG_052238.1__6 NG_052238.1 Acinetobacter pittii YMCU160 aadA1 gene for ANT(3'')-Ia family aminoglycoside nucleotidyltransferase AadA1, complete CDS
>349__aadA1__NG_052271.1__7 NG_052271.1 Acinetobacter pittii 3/TCVGH/19991022 unnamed aadA1 gene for ANT(3'')-Ia family aminoglycoside nucleotidyltransferase AadA1, complete CDS
>349__aadA1__NG_052287.1__8 NG_052287.1 Aeromonas hydrophila A.130/10 aadA1 gene for ANT(3'')-Ia family aminoglycoside nucleotidyltransferase AadA1, complete CDS
>349__aadA1__NG_052385.1__9 NG_052385.1 Aeromonas hydrophila AhS633 aadA1 gene for ANT(3'')-Ia family aminoglycoside nucleotidyltransferase AadA1, complete CDS
>349__aadA1__NG_052279.1__10 NG_052279.1 Aeromonas jandaei MM.1.24 aadA1 gene for ANT(3'')-Ia family aminoglycoside nucleotidyltransferase AadA1, complete CDS
>349__aadA1__NG_052278.1__11 NG_052278.1 Aeromonas salmonicida MM.1.22 aadA1 gene for ANT(3'')-Ia family aminoglycoside nucleotidyltransferase AadA1, complete CDS
>349__aadA1__NG_052133.1__12 NG_052133.1 Aeromonas sobria aadA1 gene for ANT(3'')-Ia family aminoglycoside nucleotidyltransferase AadA1, complete CDS
>349__aadA1__NG_052536.1__13 NG_052536.1 Enterobacter hormaechei MRSN 11248 aadA1 gene for ANT(3'')-Ia family aminoglycoside nucleotidyltransferase AadA1, complete CDS
>349__aadA1__NG_047324.1__14 NG_047324.1 Escherichia coli R6-5 aadA1 gene for ANT(3'')-Ia family aminoglycoside nucleotidyltransferase AadA1, complete CDS
>349__aadA1__NG_047325.1__15 NG_047325.1 Escherichia coli MG-1 R751 aadA1 gene for ANT(3'')-Ia family aminoglycoside nucleotidyltransferase AadA1, complete CDS
>349__aadA1__NG_051880.1__16 NG_051880.1 Escherichia coli MB/ETEC96 aadA1 gene for ANT(3'')-Ia family aminoglycoside nucleotidyltransferase AadA1, complete CDS
>349__aadA1__NG_052136.1__17 NG_052136.1 Escherichia coli EC_528-2 aadA1 gene for ANT(3'')-Ia family aminoglycoside nucleotidyltransferase AadA1, complete CDS
>349__aadA1__NG_052230.1__18 NG_052230.1 Escherichia coli Se131 aadA1 gene for ANT(3'')-Ia family aminoglycoside nucleotidyltransferase AadA1, complete CDS
>349__aadA1__NG_052276.1__19 NG_052276.1 Escherichia coli Ec15 aadA1 gene for ANT(3'')-Ia family aminoglycoside nucleotidyltransferase AadA1, complete CDS
>349__aadA1__NG_052368.1__20 NG_052368.1 Escherichia coli aadA1 gene for ANT(3'')-Ia family aminoglycoside nucleotidyltransferase AadA1, complete CDS
>349__aadA1__NG_052431.1__21 NG_052431.1 Escherichia coli W39-4 aadA1 gene for ANT(3'')-Ia family aminoglycoside nucleotidyltransferase AadA1, complete CDS
>349__aadA1__NG_052439.1__22 NG_052439.1 Escherichia coli aadA1 gene for ANT(3'')-Ia family aminoglycoside nucleotidyltransferase AadA1, complete CDS
>349__aadA1__NG_052454.1__23 NG_052454.1 Escherichia coli F109 aadA1 gene for ANT(3'')-Ia family aminoglycoside nucleotidyltransferase AadA1, complete CDS
>349__aadA1__NG_052473.1__24 NG_052473.1 Escherichia coli W18-4 aadA1 gene for ANT(3'')-Ia family aminoglycoside nucleotidyltransferase AadA1, complete CDS
>349__aadA1__NG_052511.1__25 NG_052511.1 Escherichia coli aadA1 gene for ANT(3'')-Ia family aminoglycoside nucleotidyltransferase AadA1, complete CDS
>349__aadA1__NG_052512.1__26 NG_052512.1 Escherichia coli aadA1 gene for ANT(3'')-Ia family aminoglycoside nucleotidyltransferase AadA1, complete CDS
>349__aadA1__NG_052514.1__27 NG_052514.1 Escherichia coli aadA1 gene for ANT(3'')-Ia family aminoglycoside nucleotidyltransferase AadA1, complete CDS
>349__aadA1__NG_047326.1__28 NG_047326.1 Plasmid R46 aadA1 gene for ANT(3'')-Ia family aminoglycoside nucleotidyltransferase AadA1, complete CDS
>349__aadA1__NG_052344.1__29 NG_052344.1 Proteus mirabilis PmCHA aadA1 gene for ANT(3'')-Ia family aminoglycoside nucleotidyltransferase AadA1, complete CDS
>349__aadA1__NG_052440.1__30 NG_052440.1 Proteus mirabilis aadA1 gene for ANT(3'')-Ia family aminoglycoside nucleotidyltransferase AadA1, complete CDS
>349__aadA1__NG_047327.1__31 NG_047327.1 Pseudomonas aeruginosa aadA1 gene for ANT(3'')-Ia family aminoglycoside nucleotidyltransferase AadA1, complete CDS
>349__aadA1__NG_052179.1__32 NG_052179.1 Pseudomonas aeruginosa 1458-2 aadA1 gene for ANT(3'')-Ia family aminoglycoside nucleotidyltransferase AadA1, complete CDS
>349__aadA1__NG_052266.1__33 NG_052266.1 Pseudomonas aeruginosa W30 aadA1 gene for ANT(3'')-Ia family aminoglycoside nucleotidyltransferase AadA1, complete CDS
>349__aadA1__NG_052354.1__34 NG_052354.1 Pseudomonas aeruginosa UCR-Pae221 aadA1 gene for ANT(3'')-Ia family aminoglycoside nucleotidyltransferase AadA1, complete CDS
>349__aadA1__NG_052477.1__35 NG_052477.1 Riemerella anatipestifer aadA1 gene for ANT(3'')-Ia family aminoglycoside nucleotidyltransferase AadA1, complete CDS
>349__aadA1__NG_052501.1__36 NG_052501.1 Riemerella anatipestifer WF1 aadA1 gene for ANT(3'')-Ia family aminoglycoside nucleotidyltransferase AadA1, complete CDS
>349__aadA1__NG_052502.1__37 NG_052502.1 Riemerella anatipestifer WF4 aadA1 gene for ANT(3'')-Ia family aminoglycoside nucleotidyltransferase AadA1, complete CDS
>349__aadA1__NG_052239.1__38 NG_052239.1 Salmonella enterica subsp. enterica serovar Bredeney aadA1 gene for ANT(3'')-Ia family aminoglycoside nucleotidyltransferase AadA1, complete CDS
>349__aadA1__NG_052434.1__39 NG_052434.1 Salmonella enterica subsp. enterica serovar Dublin aadA1 gene for ANT(3'')-Ia family aminoglycoside nucleotidyltransferase AadA1, complete CDS
>349__aadA1__NG_052227.1__40 NG_052227.1 Salmonella enterica subsp. enterica serovar Typhimurium incFI aadA1 gene for ANT(3'')-Ia family aminoglycoside nucleotidyltransferase AadA1, complete CDS
>349__aadA1__NG_052233.1__41 NG_052233.1 Salmonella enterica subsp. enterica serovar Typhimurium DT-193 aadA1 gene for ANT(3'')-Ia family aminoglycoside nucleotidyltransferase AadA1, complete CDS
>349__aadA1__NG_052247.1__42 NG_052247.1 Salmonella enterica subsp. enterica serovar Typhimurium pS06 aadA1 gene for ANT(3'')-Ia family aminoglycoside nucleotidyltransferase AadA1, complete CDS
>349__aadA1__NG_052320.1__43 NG_052320.1 Salmonella enterica subsp. enterica serovar Typhimurium aadA1 gene for ANT(3'')-Ia family aminoglycoside nucleotidyltransferase AadA1, complete CDS
>349__aadA1__NG_052435.1__44 NG_052435.1 Salmonella enterica subsp. enterica serovar Virchow aadA1 gene for ANT(3'')-Ia family aminoglycoside nucleotidyltransferase AadA1, complete CDS
>349__aadA1__NG_052486.1__45 NG_052486.1 Salmonella enterica subsp. enterica serovar Virchow 1639SA00 unnamed aadA1 gene for ANT(3'')-Ia family aminoglycoside nucleotidyltransferase AadA1, complete CDS
>349__aadA1__NG_052245.1__46 NG_052245.1 Shigella sonnei aadA1 gene for ANT(3'')-Ia family aminoglycoside nucleotidyltransferase AadA1, complete CDS
>349__aadA1__NG_052146.1__47 NG_052146.1 Simplicispira metamorpha 21S-G4 aadA1 gene for ANT(3'')-Ia family aminoglycoside nucleotidyltransferase AadA1, complete CDS
>349__aadA1__NG_052145.1__48 NG_052145.1 uncultured bacterium pHH3414 aadA1 gene for ANT(3'')-Ia family aminoglycoside nucleotidyltransferase AadA1, complete CDS
>349__aadA1__NG_052250.1__49 NG_052250.1 uncultured bacterium unnamed aadA1 gene for ANT(3'')-Ia family aminoglycoside nucleotidyltransferase AadA1, complete CDS
>349__aadA1__NG_052252.1__50 NG_052252.1 uncultured bacterium pSm47 aadA1 gene for ANT(3'')-Ia family aminoglycoside nucleotidyltransferase AadA1, complete CDS
>349__aadA1__NG_052314.1__51 NG_052314.1 uncultured bacterium pSp7 aadA1 gene for ANT(3'')-Ia family aminoglycoside nucleotidyltransferase AadA1, complete CDS
>349__aadA1__NG_052357.1__52 NG_052357.1 Vibrio cholerae non-O1/non-O139 DRV181 aadA1 gene for ANT(3'')-Ia family aminoglycoside nucleotidyltransferase AadA1, complete CDS
>349__aadA1__NG_052318.1__53 NG_052318.1 Vibrio cholerae O1 aadA1 gene for ANT(3'')-Ia family aminoglycoside nucleotidyltransferase AadA1, complete CDS
>349__aadA1__NG_047328.1__54 NG_047328.1 Vibrio fluvialis unnamed aadA1 gene for ANT(3'')-Ia family aminoglycoside nucleotidyltransferase AadA1, complete CDS
>349__aadA1__NG_052257.1__55 NG_052257.1 Xanthomonas oryzae pv. oryzae YNA10-2 aadA1 gene for ANT(3'')-Ia family aminoglycoside nucleotidyltransferase AadA1, complete CDS
>350__aadA2__NG_052521.1__1 NG_052521.1 Acinetobacter baumannii AC0047 aadA2 gene for ANT(3'')-Ia family aminoglycoside nucleotidyltransferase AadA2, complete CDS
>350__aadA2__NG_052137.1__2 NG_052137.1 Aeromonas caviae aadA2 gene for ANT(3'')-Ia family aminoglycoside nucleotidyltransferase AadA2, complete CDS
>350__aadA2__NG_052330.1__3 NG_052330.1 Aeromonas caviae S-B13B aadA2 gene for ANT(3'')-Ia family aminoglycoside nucleotidyltransferase AadA2, complete CDS
>350__aadA2__NG_052319.1__4 NG_052319.1 Aeromonas hydrophila CVM861 aadA2 gene for ANT(3'')-Ia family aminoglycoside nucleotidyltransferase AadA2, complete CDS
>350__aadA2__NG_052248.1__5 NG_052248.1 Campylobacter jejuni aadA2 gene for ANT(3'')-Ia family aminoglycoside nucleotidyltransferase AadA2, complete CDS
>350__aadA2__NG_052249.1__6 NG_052249.1 Campylobacter jejuni aadA2 gene for ANT(3'')-Ia family aminoglycoside nucleotidyltransferase AadA2, complete CDS
>350__aadA2__NG_052244.1__7 NG_052244.1 Citrobacter amalonaticus aadA2 gene for ANT(3'')-Ia family aminoglycoside nucleotidyltransferase AadA2, complete CDS
>350__aadA2__NG_052241.1__8 NG_052241.1 Citrobacter freundii aadA2 gene for ANT(3'')-Ia family aminoglycoside nucleotidyltransferase AadA2, complete CDS
>350__aadA2__NG_052243.1__9 NG_052243.1 Citrobacter freundii aadA2 gene for ANT(3'')-Ia family aminoglycoside nucleotidyltransferase AadA2, complete CDS
>350__aadA2__NG_051906.1__10 NG_051906.1 Comamonas jiangduensis C-X2B aadA2 gene for ANT(3'')-Ia family aminoglycoside nucleotidyltransferase AadA2, complete CDS
>350__aadA2__NG_052360.1__11 NG_052360.1 Enterobacter cloacae GH168 aadA2 gene for ANT(3'')-Ia family aminoglycoside nucleotidyltransferase AadA2, complete CDS
>350__aadA2__NG_047343.1__12 NG_047343.1 Escherichia coli GUE pGUE-NDM aadA2 gene for ANT(3'')-Ia family aminoglycoside nucleotidyltransferase AadA2, complete CDS
>350__aadA2__NG_052156.1__13 NG_052156.1 Escherichia coli H35 aadA2 gene for ANT(3'')-Ia family aminoglycoside nucleotidyltransferase AadA2, complete CDS
>350__aadA2__NG_052240.1__14 NG_052240.1 Escherichia coli 785-D pMSP071 aadA2 gene for ANT(3'')-Ia family aminoglycoside nucleotidyltransferase AadA2, complete CDS
>350__aadA2__NG_052269.1__15 NG_052269.1 Escherichia coli rl0281 pVP2810 aadA2 gene for ANT(3'')-Ia family aminoglycoside nucleotidyltransferase AadA2, complete CDS
>350__aadA2__NG_052340.1__16 NG_052340.1 Escherichia coli PEC-4-OC aadA2 gene for ANT(3'')-Ia family aminoglycoside nucleotidyltransferase AadA2, complete CDS
>350__aadA2__NG_052430.1__17 NG_052430.1 Escherichia coli W21-3 aadA2 gene for ANT(3'')-Ia family aminoglycoside nucleotidyltransferase AadA2, complete CDS
>350__aadA2__NG_052456.1__18 NG_052456.1 Escherichia coli A127 aadA2 gene for ANT(3'')-Ia family aminoglycoside nucleotidyltransferase AadA2, complete CDS
>350__aadA2__NG_052494.1__19 NG_052494.1 Escherichia coli WM31a01 aadA2 gene for ANT(3'')-Ia family aminoglycoside nucleotidyltransferase AadA2, complete CDS
>350__aadA2__NG_052496.1__20 NG_052496.1 Escherichia coli 23Q aadA2 gene for ANT(3'')-Ia family aminoglycoside nucleotidyltransferase AadA2, complete CDS
>350__aadA2__NG_052497.1__21 NG_052497.1 Escherichia coli 24-2 aadA2 gene for ANT(3'')-Ia family aminoglycoside nucleotidyltransferase AadA2, complete CDS
>350__aadA2__NG_052537.1__22 NG_052537.1 Escherichia coli BWH49 aadA2 gene for ANT(3'')-Ia family aminoglycoside nucleotidyltransferase AadA2, complete CDS
>350__aadA2__NG_051846.1__23 NG_051846.1 Klebsiella pneumoniae pY2 aadA2 gene for ANT(3'')-Ia family aminoglycoside nucleotidyltransferase AadA2, complete CDS
>350__aadA2__NG_052231.1__24 NG_052231.1 Klebsiella pneumoniae KpS15 aadA2 gene for ANT(3'')-Ia family aminoglycoside nucleotidyltransferase AadA2, complete CDS
>350__aadA2__NG_052273.1__25 NG_052273.1 Klebsiella pneumoniae KB18 aadA2 gene for ANT(3'')-Ia family aminoglycoside nucleotidyltransferase AadA2, complete CDS
>350__aadA2__NG_052433.1__26 NG_052433.1 Klebsiella pneumoniae Kp760 pKp760 aadA2 gene for ANT(3'')-Ia family aminoglycoside nucleotidyltransferase AadA2, complete CDS
>350__aadA2__NG_052185.1__27 NG_052185.1 Providencia rustigianii S-B10C aadA2 gene for ANT(3'')-Ia family aminoglycoside nucleotidyltransferase AadA2, complete CDS
>350__aadA2__NG_047342.1__28 NG_047342.1 Pseudomonas aeruginosa R1033 aadA2 gene for ANT(3'')-Ia family aminoglycoside nucleotidyltransferase AadA2, complete CDS
>350__aadA2__NG_052236.1__29 NG_052236.1 Pseudomonas aeruginosa unnamed aadA2 gene for ANT(3'')-Ia family aminoglycoside nucleotidyltransferase AadA2, complete CDS
>350__aadA2__NG_052246.1__30 NG_052246.1 Pseudomonas aeruginosa aadA2 gene for ANT(3'')-Ia family aminoglycoside nucleotidyltransferase AadA2, complete CDS
>350__aadA2__NG_052316.1__31 NG_052316.1 Salmonella enterica subsp. enterica iSD001 aadA2 gene for ANT(3'')-Ia family aminoglycoside nucleotidyltransferase AadA2, complete CDS
>350__aadA2__NG_052452.1__32 NG_052452.1 Salmonella enterica subsp. enterica serovar Derby aadA2 gene for ANT(3'')-Ia family aminoglycoside nucleotidyltransferase AadA2, complete CDS
>350__aadA2__NG_052211.1__33 NG_052211.1 Salmonella enterica subsp. enterica serovar Typhimurium aadA2 gene for ANT(3'')-Ia family aminoglycoside nucleotidyltransferase AadA2, complete CDS
>350__aadA2__NG_052232.1__34 NG_052232.1 Salmonella enterica subsp. enterica serovar Typhimurium DT-104 aadA2 gene for ANT(3'')-Ia family aminoglycoside nucleotidyltransferase AadA2, complete CDS
>350__aadA2__NG_052487.1__35 NG_052487.1 Salmonella enterica subsp. enterica serovar Typhimurium 04-9275 unnamed aadA2 gene for ANT(3'')-Ia family aminoglycoside nucleotidyltransferase AadA2, complete CDS
>350__aadA2__NG_052228.1__36 NG_052228.1 Salmonella enterica subsp. enterica serovar Typhimurium str. DT104 H3380 aadA2 gene for ANT(3'')-Ia family aminoglycoside nucleotidyltransferase AadA2, complete CDS
>350__aadA2__NG_052315.1__37 NG_052315.1 uncultured bacterium pT7 aadA2 gene for ANT(3'')-Ia family aminoglycoside nucleotidyltransferase AadA2, complete CDS
>350__aadA2__NG_052324.1__38 NG_052324.1 uncultured bacterium pB3 aadA2 gene for ANT(3'')-Ia family aminoglycoside nucleotidyltransferase AadA2, complete CDS
>350__aadA2__NG_052375.1__39 NG_052375.1 uncultured bacterium aadA2 gene for ANT(3'')-Ia family aminoglycoside nucleotidyltransferase AadA2, complete CDS
>350__aadA2__NG_052376.1__40 NG_052376.1 uncultured bacterium aadA2 gene for ANT(3'')-Ia family aminoglycoside nucleotidyltransferase AadA2, complete CDS
>350__aadA2__NG_052402.1__41 NG_052402.1 uncultured bacterium aadA2 gene for ANT(3'')-Ia family aminoglycoside nucleotidyltransferase AadA2, complete CDS
>350__aadA2__NG_052403.1__42 NG_052403.1 uncultured bacterium aadA2 gene for ANT(3'')-Ia family aminoglycoside nucleotidyltransferase AadA2, complete CDS
>350__aadA2__NG_052442.1__43 NG_052442.1 uncultured bacterium aadA2 gene for ANT(3'')-Ia family aminoglycoside nucleotidyltransferase AadA2, complete CDS
>350__aadA2__NG_051848.1__44 NG_051848.1 Vibrio cholerae aadA2 gene for ANT(3'')-Ia family aminoglycoside nucleotidyltransferase AadA2b, complete CDS
>351__aadA3__NG_052325.1__1 NG_052325.1 Acinetobacter soli S-B10B aadA3 gene for ANT(3'')-Ia family aminoglycoside nucleotidyltransferase AadA3, complete CDS
>351__aadA3__NG_047354.1__2 NG_047354.1 Escherichia coli P528.10.99.C4 aadA3 gene for ANT(3'')-Ia family aminoglycoside nucleotidyltransferase AadA3, complete CDS
>351__aadA3__NG_047353.1__3 NG_047353.1 Plasmid NR79 aadA3 gene for ANT(3'')-Ia family aminoglycoside nucleotidyltransferase AadA3, complete CDS
>351__aadA3__NG_052490.1__4 NG_052490.1 Vibrio cholerae 0017 aadA3 gene for ANT(3'')-Ia family aminoglycoside nucleotidyltransferase AadA3, complete CDS
>351__aadA3__NG_052443.1__5 NG_052443.1 Vibrio cholerae O139 aadA3 gene for ANT(3'')-Ia family aminoglycoside nucleotidyltransferase AadA3, complete CDS
>352__aadA4__NG_047356.1__1 NG_047356.1 Acinetobacter baumannii aadA4 gene for ANT(3'')-Ia family aminoglycoside nucleotidyltransferase AadA4, complete CDS
>352__aadA4__NG_047355.1__2 NG_047355.1 Escherichia coli aadA4 gene for ANT(3'')-Ia family aminoglycoside nucleotidyltransferase AadA4, complete CDS
>352__aadA4__NG_052359.1__3 NG_052359.1 Pseudomonas aeruginosa P.170 aadA4 gene for ANT(3'')-Ia family aminoglycoside nucleotidyltransferase AadA4, complete CDS
>353__blaR39__NG_047541.1__1 NG_047541.1 Actinomadura sp. R39 blaR39 gene for class A beta-lactamase, complete CDS
>354__aadA6__NG_052539.1__1 NG_052539.1 Escherichia coli blood-09-1290 aadA6 gene for ANT(3'')-Ia family aminoglycoside nucleotidyltransferase AadA6, complete CDS
>354__aadA6__NG_047359.1__2 NG_047359.1 Pseudomonas aeruginosa JES aadA6 gene for ANT(3'')-Ia family aminoglycoside nucleotidyltransferase AadA6, complete CDS
>354__aadA6__NG_047360.1__3 NG_047360.1 Pseudomonas aeruginosa p804/03 aadA6 gene for ANT(3'')-Ia family aminoglycoside nucleotidyltransferase AadA6, complete CDS
>354__aadA6__NG_047361.1__4 NG_047361.1 Pseudomonas aeruginosa UCR-Pae232 aadA6 gene for ANT(3'')-Ia family aminoglycoside nucleotidyltransferase AadA6, complete CDS
>354__aadA6__NG_052151.1__5 NG_052151.1 Pseudomonas aeruginosa GIMC5001:PAT-23 aadA6 gene for ANT(3'')-Ia family aminoglycoside nucleotidyltransferase AadA6, complete CDS
>354__aadA6__NG_052355.1__6 NG_052355.1 Pseudomonas aeruginosa UCR-Pae134 aadA6 gene for ANT(3'')-Ia family aminoglycoside nucleotidyltransferase AadA6, complete CDS
>354__aadA6__NG_052356.1__7 NG_052356.1 Pseudomonas aeruginosa UCR-Pae198 aadA6 gene for ANT(3'')-Ia family aminoglycoside nucleotidyltransferase AadA6, complete CDS
>354__aadA6__NG_052483.1__8 NG_052483.1 Pseudomonas aeruginosa aadA6 gene for ANT(3'')-Ia family aminoglycoside nucleotidyltransferase AadA6, complete CDS
>355__aadA7__NG_047362.1__1 NG_047362.1 Escherichia coli ECOR31 aadA7 gene for ANT(3'')-Ia family aminoglycoside nucleotidyltransferase AadA7, complete CDS
>355__aadA7__NG_051845.1__2 NG_051845.1 Escherichia coli O157:H7 aadA7 gene for ANT(3'')-Ia family aminoglycoside nucleotidyltransferase AadA7, complete CDS
>355__aadA7__NG_047364.1__3 NG_047364.1 Proteus mirabilis aadA7 gene for ANT(3'')-Ia family aminoglycoside nucleotidyltransferase AadA7, complete CDS
>355__aadA7__NG_047365.1__4 NG_047365.1 Pseudomonas aeruginosa PA0905 aadA7 gene for ANT(3'')-Ia family aminoglycoside nucleotidyltransferase AadA7, complete CDS
>355__aadA7__NG_052410.1__5 NG_052410.1 uncultured bacterium aadA7 gene for ANT(3'')-Ia family aminoglycoside nucleotidyltransferase AadA7, complete CDS
>355__aadA7__NG_047363.1__6 NG_047363.1 Vibrio fluvialis aadA7 gene for ANT(3'')-Ia family aminoglycoside nucleotidyltransferase AadA7, complete CDS
>356__aadA8__NG_048579.1__1 NG_048579.1 Escherichia coli TN05 aadA8 gene for ANT(3'')-Ia family aminoglycoside nucleotidyltransferase AadA8 AadA8b, complete CDS
>356__aadA8__NG_047366.1__2 NG_047366.1 Klebsiella pneumoniae aadA8 gene for ANT(3'')-Ia family aminoglycoside nucleotidyltransferase AadA8, complete CDS
>356__aadA8__NG_047367.1__3 NG_047367.1 uncultured bacterium aadA8 gene for ANT(3'')-Ia family aminoglycoside nucleotidyltransferase AadA8, complete CDS
>356__aadA8__NG_052405.1__4 NG_052405.1 uncultured bacterium aadA8 gene for ANT(3'')-Ia family aminoglycoside nucleotidyltransferase AadA8, complete CDS
>356__aadA8__NG_052406.1__5 NG_052406.1 uncultured bacterium aadA8 gene for ANT(3'')-Ia family aminoglycoside nucleotidyltransferase AadA8, complete CDS
>356__aadA8__NG_052407.1__6 NG_052407.1 uncultured bacterium aadA8 gene for ANT(3'')-Ia family aminoglycoside nucleotidyltransferase AadA8, complete CDS
>356__aadA8__NG_052408.1__7 NG_052408.1 uncultured bacterium aadA8 gene for ANT(3'')-Ia family aminoglycoside nucleotidyltransferase AadA8, complete CDS
>357__aadA9__NG_047368.1__1 NG_047368.1 Corynebacterium glutamicum LP-6 pTET3 aadA9 gene for ANT(3'')-Ia family aminoglycoside nucleotidyltransferase AadA9, complete CDS
>357__aadA9__NG_047370.1__2 NG_047370.1 Glutamicibacter arilaitensis aadA9 gene for ANT(3'')-Ia family aminoglycoside nucleotidyltransferase AadA9, complete CDS
>357__aadA9__NG_047369.1__3 NG_047369.1 uncultured bacterium aadA9 gene for ANT(3'')-Ia family aminoglycoside nucleotidyltransferase AadA9, complete CDS
>357__aadA9__NG_052412.1__4 NG_052412.1 uncultured bacterium aadA9 gene for ANT(3'')-Ia family aminoglycoside nucleotidyltransferase AadA9, complete CDS
>357__aadA9__NG_052441.1__5 NG_052441.1 uncultured bacterium aadA9 gene for ANT(3'')-Ia family aminoglycoside nucleotidyltransferase AadA9, complete CDS
>358__cphA1__NG_047667.1__1 NG_047667.1 Aeromonas hydrophila AE036 cphA1 gene for subclass B2 metallo-beta-lactamase CphA1, complete CDS
>358__cphA1__NG_047671.1__2 NG_047671.1 Aeromonas hydrophila subsp. hydrophila 212 cphA1 gene for subclass B2 metallo-beta-lactamase CphA1, complete CDS
>358__cphA1__NG_047668.1__3 NG_047668.1 Aeromonas salmonicida 316 cphA1 gene for subclass B2 metallo-beta-lactamase CphA1, complete CDS
>358__cphA1__NG_047669.1__4 NG_047669.1 Aeromonas veronii ATCC 49904 cphA1 gene for subclass B2 metallo-beta-lactamase CphA1, complete CDS
>358__cphA1__NG_047670.1__5 NG_047670.1 Aeromonas veronii bv. veronii 224 cphA1 gene for subclass B2 metallo-beta-lactamase CphA1, complete CDS
>359__dfrA3b__NG_047730.1__1 NG_047730.1 Citrobacter freundii dfrA3b gene for trimethoprim-resistant dihydrofolate reductase DfrA3b, complete CDS
>360__erm(37)__NG_047780.1__1 NG_047780.1 Mycobacterium tuberculosis CCDC5180 erm(37) gene for 23S rRNA (adenine(2058)-N(6))-methyltransferase Erm(37), complete CDS
>361__blaPOM__NG_049974.1__1 NG_049974.1 Pseudomonas otitidis MC10330 blaPOM gene for subclass B3 metallo-beta-lactamase POM-1, complete CDS
>362__mgt__NG_047983.1__1 NG_047983.1 Streptomyces ambofaciens ATCC23877 mgt gene for macrolide-inactivating glycosyltransferase, complete CDS
>362__mgt__NG_047982.1__2 NG_047982.1 Streptomyces lividans TK21 mgt gene for macrolide-inactivating glycosyltransferase, complete CDS
>362__mgt__NG_047984.1__3 NG_047984.1 Streptomyces lividans DSMZ 46482 mgt gene for macrolide-inactivating glycosyltransferase, complete CDS
>363__blaNDM__NG_049334.1__1 NG_049334.1 Acinetobacter baumannii MK blaNDM gene for subclass B1 metallo-beta-lactamase NDM-2, complete CDS
>363__blaNDM__NG_049331.1__2 NG_049331.1 Acinetobacter lwoffii JN49-1 pNDM-JN01 blaNDM gene for subclass B1 metallo-beta-lactamase NDM-14, complete CDS
>363__blaNDM__NG_049328.1__3 NG_049328.1 Escherichia coli KnPEc14 blaNDM gene for subclass B1 metallo-beta-lactamase NDM-11, complete CDS
>363__blaNDM__NG_049329.1__4 NG_049329.1 Escherichia coli IOMTU 388.1 pIOMTU388-NDM blaNDM gene for subclass B1 metallo-beta-lactamase NDM-12, complete CDS
>363__blaNDM__NG_049330.1__5 NG_049330.1 Escherichia coli IOMTU 558 pIOMTU558-NDM blaNDM gene for subclass B1 metallo-beta-lactamase NDM-13, complete CDS
>363__blaNDM__NG_049332.1__6 NG_049332.1 Escherichia coli EN5134 blaNDM gene for subclass B1 metallo-beta-lactamase NDM-15, complete CDS
>363__blaNDM__NG_049335.1__7 NG_049335.1 Escherichia coli QECAU3 pHS-NDM-3 blaNDM gene for subclass B1 metallo-beta-lactamase NDM-3, complete CDS
>363__blaNDM__NG_049336.1__8 NG_049336.1 Escherichia coli I5 blaNDM gene for subclass B1 metallo-beta-lactamase NDM-4, complete CDS
>363__blaNDM__NG_049337.1__9 NG_049337.1 Escherichia coli EC405 blaNDM gene for subclass B1 metallo-beta-lactamase NDM-5, complete CDS
>363__blaNDM__NG_049338.1__10 NG_049338.1 Escherichia coli 1100101 unnamed blaNDM gene for subclass B1 metallo-beta-lactamase NDM-6, complete CDS
>363__blaNDM__NG_049339.1__11 NG_049339.1 Escherichia coli N11-02566 pNDM-Ec112566 blaNDM gene for subclass B1 metallo-beta-lactamase NDM-7, complete CDS
>363__blaNDM__NG_049340.1__12 NG_049340.1 Escherichia coli NCGM37 pNDM-8 blaNDM gene for subclass B1 metallo-beta-lactamase NDM-8, complete CDS
>363__blaNDM__NG_049326.1__13 NG_049326.1 Klebsiella pneumoniae pKpANDM-1 blaNDM gene for subclass B1 metallo-beta-lactamase NDM-1, complete CDS
>363__blaNDM__NG_049333.1__14 NG_049333.1 Klebsiella pneumoniae 1121740 blaNDM gene for subclass B1 metallo-beta-lactamase NDM-16, complete CDS
>363__blaNDM__NG_049327.1__15 NG_049327.1 Klebsiella pneumoniae subsp. pneumoniae kpn/78 blaNDM gene for subclass B1 metallo-beta-lactamase NDM-10, complete CDS
>363__blaNDM__NG_049341.1__16 NG_049341.1 Klebsiella pneumoniae subsp. pneumoniae PPH1303 pNDM-pph1303 blaNDM gene for subclass B1 metallo-beta-lactamase NDM-9, complete CDS
>364__aac(3)__NG_047231.1__1 NG_047231.1 Enterobacter cloacae pEC-IMP aac(3) gene for AAC(3) family aminoglycoside 3-N-acetyltransferase, complete CDS
>365__blaTLA__NG_050311.1__1 NG_050311.1 Escherichia coli R170 pRZA92 blaTLA gene for class A extended-spectrum beta-lactamase TLA-1, complete CDS
>365__blaTLA__NG_050312.1__2 NG_050312.1 Serratia marcescens 11663 p11663 blaTLA gene for class A extended-spectrum beta-lactamase TLA-3, complete CDS
>366__blaSFB-1__NG_047544.1__1 NG_047544.1 Shewanella frigidimarina blaSFB-1 gene for SHW family subclass B1 metallo-beta-lactamase SFB-1, complete CDS
>367__blaBAT__NG_050940.1__1 NG_050940.1 Bacillus atrophaeus 1942 blaBAT gene for class D beta-lactamase BAT-1, complete CDS
>368__vat(E)__NG_048542.1__1 NG_048542.1 Enterococcus faecium UW 1965 vat(E) gene for streptogramin A O-acetyltransferase Vat(E), complete CDS
>368__vat(E)__NG_048543.1__2 NG_048543.1 Enterococcus faecium K14 pIP1803 vat(E) gene for streptogramin A O-acetyltransferase Vat(E), complete CDS
>368__vat(E)__NG_048544.1__3 NG_048544.1 Enterococcus faecium A41 vat(E) gene for streptogramin A O-acetyltransferase Vat(E), complete CDS
>368__vat(E)__NG_048545.1__4 NG_048545.1 Enterococcus faecium CVM4444 vat(E) gene for streptogramin A O-acetyltransferase Vat(E), complete CDS
>368__vat(E)__NG_048546.1__5 NG_048546.1 Enterococcus faecium CVM3981 vat(E) gene for streptogramin A O-acetyltransferase Vat(E), complete CDS
>368__vat(E)__NG_048547.1__6 NG_048547.1 Enterococcus faecium CVM3475 vat(E) gene for streptogramin A O-acetyltransferase Vat(E), complete CDS
>368__vat(E)__NG_048548.1__7 NG_048548.1 Enterococcus faecium CVM3976 vat(E) gene for streptogramin A O-acetyltransferase Vat(E), complete CDS
>368__vat(E)__NG_048549.1__8 NG_048549.1 Enterococcus faecium CVM3982 vat(E) gene for streptogramin A O-acetyltransferase Vat(E), complete CDS
>369__aac(6')-29__NG_052220.1__1 NG_052220.1 Enterobacter hormaechei subsp. steigerwaltii SMART_1351 aac(6')-29 gene for aminoglycoside 6'-N-acetyltransferase AAC(6')-29, complete CDS
>369__aac(6')-29__NG_048575.1__2 NG_048575.1 Pseudomonas aeruginosa aac(6')-29 gene for aminoglycoside N-acetyltransferase AAC(6')-29a, complete CDS
>369__aac(6')-29__NG_048576.1__3 NG_048576.1 Pseudomonas aeruginosa aac(6')-29 gene for aminoglycoside N-acetyltransferase AAC(6')-29b, complete CDS
>369__aac(6')-29__NG_047264.1__4 NG_047264.1 uncultured bacterium pSp32 aac(6')-29 gene for aminoglycoside N-acetyltransferase AAC(6')-29, complete CDS
>370__blaSED__NG_047543.1__1 NG_047543.1 Citrobacter koseri ULA27, NF85 blaSED gene for SED family class A beta-lactamase, complete CDS
>370__blaSED__NG_049979.1__2 NG_049979.1 Citrobacter sedlakii blaSED gene for class A broad-spectrum beta-lactamase SED-1, complete CDS
>371__qepA__NG_048052.1__1 NG_048052.1 [Enterobacter] aerogenes YS10 pYS10 qepA gene for fluoroquinolone efflux MFS transporter QepA, complete CDS
>371__qepA__NG_050461.1__2 NG_050461.1 [Enterobacter] aerogenes EA3201 pEA3201 qepA gene for fluoroquinolone efflux MFS transporter QepA3, complete CDS
>371__qepA__NG_050459.1__3 NG_050459.1 Escherichia coli pHPA qepA gene for fluoroquinolone efflux MFS transporter QepA1, complete CDS
>371__qepA__NG_050460.1__4 NG_050460.1 Escherichia coli BicA pQep qepA gene for fluoroquinolone efflux MFS transporter QepA2, complete CDS
>372__aac(6')-Isa__NG_047311.1__1 NG_047311.1 Streptomyces albulus IFO 14147 aac(6')-Isa gene for aminoglycoside N-acetyltransferase AAC(6')-Isa, complete CDS
>373__erm(U)__NG_047843.1__1 NG_047843.1 Streptomyces lincolnensis 78-11 erm(U) gene for 23S rRNA (adenine(2058)-N(6))-methyltransferase Erm(U), complete CDS
>373__erm(U)__NG_047844.1__2 NG_047844.1 Streptomyces lincolnensis erm(U) gene for 23S rRNA (adenine(2058)-N(6))-methyltransferase Erm(U), complete CDS
>374__aac(6')-kana__NG_052084.1__1 NG_052084.1 Streptomyces kanamyceticus NRRL B-2535 aac(6')-kana gene for aminoglycoside 6'-N-acetyltransferase, complete CDS
>375__blaFTU__NG_049110.1__1 NG_049110.1 Francisella tularensis subsp. tularensis SCHU S4 blaFTU gene for class A beta-lactamase FTU-1, complete CDS
>376__erm(38)__NG_047781.1__1 NG_047781.1 Mycobacterium smegmatis ATCC 14468 erm(38) gene for 23S rRNA (adenine(2058)-N(6))-methyltransferase Erm(38), complete CDS
>377__arr__NG_048581.1__1 NG_048581.1 Acinetobacter baumannii arr gene for NAD(+)--rifampin ADP-ribosyltransferase Arr-3, complete CDS
>377__arr__NG_047478.1__2 NG_047478.1 Aeromonas caviae arr gene for NAD(+)--rifampin ADP-ribosyltransferase, complete CDS
>377__arr__NG_048586.1__3 NG_048586.1 Klebsiella oxytoca KPN106 arr gene for NAD(+)--rifampin ADP-ribosyltransferase Arr-8, complete CDS
>377__arr__NG_048583.1__4 NG_048583.1 Klebsiella pneumoniae arr gene for NAD(+)--rifampin ADP-ribosyltransferase Arr-5, complete CDS
>377__arr__NG_047477.1__5 NG_047477.1 Mycobacterium smegmatis DSM 43756 arr gene for NAD(+)--rifampin ADP-ribosyltransferase, complete CDS
>377__arr__NG_047479.1__6 NG_047479.1 Pseudomonas aeruginosa arr gene for NAD(+)--rifampin ADP-ribosyltransferase Arr-6, complete CDS
>377__arr__NG_048580.1__7 NG_048580.1 Pseudomonas aeruginosa PaTh2 arr gene for NAD(+)--rifampin ADP-ribosyltransferase Arr-2, complete CDS
>377__arr__NG_048582.1__8 NG_048582.1 Pseudomonas aeruginosa arr gene for NAD(+)--rifampin ADP-ribosyltransferase Arr-4, complete CDS
>377__arr__NG_048584.1__9 NG_048584.1 Pseudomonas aeruginosa arr gene for NAD(+)--rifampin ADP-ribosyltransferase Arr-6, complete CDS
>377__arr__NG_048585.1__10 NG_048585.1 Pseudomonas aeruginosa K34-73 arr gene for NAD(+)--rifampin ADP-ribosyltransferase Arr-7, complete CDS
>377__arr__NG_047480.1__11 NG_047480.1 Salmonella enterica H_SAL_02519 arr gene for NAD(+)--rifampin ADP-ribosyltransferase, complete CDS
>378__aac(6')-If__NG_052054.1__1 NG_052054.1 Citrobacter sp. MGH104 aac(6')-If gene for aminoglycoside N-acetyltransferase AAC(6')-If, complete CDS
>378__aac(6')-If__NG_047295.1__2 NG_047295.1 Enterobacter cloacae aac(6')-If gene for aminoglycoside N-acetyltransferase AAC(6')-If, complete CDS
>379__mef(A)__NG_047970.1__1 NG_047970.1 Clostridium kluyveri DSM 555 mef(A) gene for macrolide efflux MFS transporter Mef(A), complete CDS
>379__mef(A)__NG_047976.1__2 NG_047976.1 Clostridium perfringens mef(A) gene for macrolide efflux MFS transporter Mef(A), complete CDS
>379__mef(A)__NG_047977.1__3 NG_047977.1 Exiguobacterium sp. S3-2 pMC1 mef(A) gene for macrolide efflux MFS transporter Mef(A), complete CDS
>379__mef(A)__NG_047969.1__4 NG_047969.1 Fusobacterium nucleatum mef(A) gene for macrolide efflux MFS transporter Mef(A), complete CDS
>379__mef(A)__NG_047966.1__5 NG_047966.1 Gemella haemolysans mef(A) gene for macrolide efflux MFS transporter Mef(A), complete CDS
>379__mef(A)__NG_047959.1__6 NG_047959.1 Neisseria gonorrhoeae mef(A) gene for macrolide efflux MFS transporter Mef(A), complete CDS
>379__mef(A)__NG_047968.1__7 NG_047968.1 Streptococcus agalactiae Hk115 mef(A) gene for macrolide efflux MFS transporter Mef(A), complete CDS
>379__mef(A)__NG_047965.1__8 NG_047965.1 Streptococcus dysgalactiae subsp. equisimilis mef(A) gene for macrolide efflux MFS transporter Mef(A), complete CDS
>379__mef(A)__NG_047971.1__9 NG_047971.1 Streptococcus dysgalactiae subsp. equisimilis 6 (033/94) mef(A) gene for macrolide efflux MFS transporter Mef(A), complete CDS
>379__mef(A)__NG_047967.1__10 NG_047967.1 Streptococcus mitis mef(A) gene for macrolide efflux MFS transporter Mef(A), complete CDS
>379__mef(A)__NG_047958.1__11 NG_047958.1 Streptococcus pneumoniae 02J1175 mef(A) gene for macrolide efflux MFS transporter Mef(A), complete CDS
>379__mef(A)__NG_047972.1__12 NG_047972.1 Streptococcus pneumoniae mef(A) gene for macrolide efflux MFS transporter Mef(A), complete CDS
>379__mef(A)__NG_047957.1__13 NG_047957.1 Streptococcus pyogenes 02C1064 mef(A) gene for macrolide efflux MFS transporter Mef(A), complete CDS
>379__mef(A)__NG_047963.1__14 NG_047963.1 Streptococcus pyogenes mef(A) gene for macrolide efflux MFS transporter Mef(A), complete CDS
>379__mef(A)__NG_047964.1__15 NG_047964.1 Streptococcus pyogenes mef(A) gene for macrolide efflux MFS transporter Mef(A), complete CDS
>379__mef(A)__NG_047973.1__16 NG_047973.1 Streptococcus pyogenes MB56Spyo005 mef(A) gene for macrolide efflux MFS transporter Mef(A), complete CDS
>379__mef(A)__NG_047974.1__17 NG_047974.1 Streptococcus pyogenes MB56Spyo027 mef(A) gene for macrolide efflux MFS transporter Mef(A), complete CDS
>379__mef(A)__NG_047975.1__18 NG_047975.1 Streptococcus pyogenes MB56Spyo045 mef(A) gene for macrolide efflux MFS transporter Mef(A), complete CDS
>379__mef(A)__NG_047960.1__19 NG_047960.1 Streptococcus sp. 'group G' 99M148714 mef(A) gene for macrolide efflux MFS transporter Mef(A), complete CDS
>379__mef(A)__NG_047961.1__20 NG_047961.1 Streptococcus sp. 'group G' 02M157741 mef(A) gene for macrolide efflux MFS transporter Mef(A), complete CDS
>379__mef(A)__NG_047962.1__21 NG_047962.1 Streptococcus sp. 'group G' 01M128672 mef(A) gene for macrolide efflux MFS transporter Mef(A), complete CDS
>380__aac(6')-Ic__NG_047294.1__1 NG_047294.1 Serratia marcescens aac(6')-Ic gene for aminoglycoside N-acetyltransferase AAC(6')-Ic, complete CDS
>381__aac(6')-Ib__NG_051438.1__1 NG_051438.1 Acinetobacter baumannii aac(6')-Ib gene for aminoglycoside N-acetyltransferase AAC(6')-Ib3, complete CDS
>381__aac(6')-Ib__NG_052328.1__2 NG_052328.1 Acinetobacter oleivorans A-X5B aac(6')-Ib gene for AAC(6')-Ib family aminoglycoside 6'-N-acetyltransferase, complete CDS
>381__aac(6')-Ib__NG_047290.1__3 NG_047290.1 Enterobacter cloacae pEC-IMP aac(6')-Ib gene for AAC(6')-Ib family aminoglycoside 6'-N-acetyltransferase, complete CDS
>381__aac(6')-Ib__NG_052219.1__4 NG_052219.1 Enterobacter hormaechei subsp. steigerwaltii SMART_1216 aac(6')-Ib gene for AAC(6')-Ib family aminoglycoside 6'-N-acetyltransferase, complete CDS
>381__aac(6')-Ib__NG_052358.1__5 NG_052358.1 Escherichia coli NF903502 aac(6')-Ib gene for AAC(6')-Ib family aminoglycoside 6'-N-acetyltransferase, complete CDS
>381__aac(6')-Ib__NG_052506.1__6 NG_052506.1 Escherichia coli C1984 aac(6')-Ib gene for AAC(6')-Ib family aminoglycoside 6'-N-acetyltransferase, complete CDS
>381__aac(6')-Ib__NG_047286.1__7 NG_047286.1 Klebsiella pneumoniae pJHC-MW1 aac(6')-Ib gene for AAC(6')-Ib family aminoglycoside 6'-N-acetyltransferase, complete CDS
>381__aac(6')-Ib__NG_047288.1__8 NG_047288.1 Klebsiella pneumoniae p22K9 aac(6')-Ib gene for AAC(6')-Ib family aminoglycoside 6'-N-acetyltransferase, complete CDS
>381__aac(6')-Ib__NG_047289.1__9 NG_047289.1 Klebsiella pneumoniae pJHCMW1 aac(6')-Ib gene for AAC(6')-Ib family aminoglycoside 6'-N-acetyltransferase, complete CDS
>381__aac(6')-Ib__NG_047291.1__10 NG_047291.1 Klebsiella pneumoniae BM4686 pIP849 aac(6')-Ib gene for AAC(6')-Ib family aminoglycoside 6'-N-acetyltransferase, complete CDS
>381__aac(6')-Ib__NG_052418.1__11 NG_052418.1 Klebsiella pneumoniae aac(6')-Ib gene for AAC(6')-Ib family aminoglycoside 6'-N-acetyltransferase, complete CDS
>381__aac(6')-Ib__NG_051731.1__12 NG_051731.1 Klebsiella pneumoniae 120_1020 aac(6')-Ib gene for AAC(6')-Ib family aminoglycoside 6'-N-acetyltransferase, complete CDS
>381__aac(6')-Ib__NG_052535.1__13 NG_052535.1 Klebsiella pneumoniae 303K aac(6')-Ib gene for AAC(6')-Ib family aminoglycoside 6'-N-acetyltransferase, complete CDS
>381__aac(6')-Ib__NG_052181.1__14 NG_052181.1 Klebsiella pneumoniae CHS 27 aac(6')-Ib gene for AAC(6')-Ib family aminoglycoside 6'-N-acetyltransferase, complete CDS
>381__aac(6')-Ib__NG_052182.1__15 NG_052182.1 Klebsiella pneumoniae CHS 74 aac(6')-Ib gene for AAC(6')-Ib family aminoglycoside 6'-N-acetyltransferase, complete CDS
>381__aac(6')-Ib__NG_047285.1__16 NG_047285.1 Plasmid pJHC-MW1 aac(6')-Ib gene for AAC(6')-Ib family aminoglycoside 6'-N-acetyltransferase, complete CDS
>381__aac(6')-Ib__NG_051844.1__17 NG_051844.1 Pseudomonas aeruginosa pDG-1 aac(6')-Ib gene for aminoglycoside N-acetyltransferase AAC(6')-Ib4, complete CDS
>381__aac(6')-Ib__NG_052057.1__18 NG_052057.1 Pseudomonas aeruginosa aac(6')-Ib gene for AAC(6')-Ib family aminoglycoside 6'-N-acetyltransferase, complete CDS
>381__aac(6')-Ib__NG_052063.1__19 NG_052063.1 Pseudomonas aeruginosa aac(6')-Ib gene for AAC(6')-Ib family aminoglycoside 6'-N-acetyltransferase, complete CDS
>381__aac(6')-Ib__NG_052262.1__20 NG_052262.1 Pseudomonas aeruginosa 110 aac(6')-Ib gene for AAC(6')-Ib family aminoglycoside 6'-N-acetyltransferase, complete CDS
>381__aac(6')-Ib__NG_052274.1__21 NG_052274.1 Pseudomonas aeruginosa UCR Pae100 aac(6')-Ib gene for AAC(6')-Ib family aminoglycoside 6'-N-acetyltransferase, complete CDS
>381__aac(6')-Ib__NG_052283.1__22 NG_052283.1 Pseudomonas aeruginosa CNR 06-BRE aac(6')-Ib gene for AAC(6')-Ib family aminoglycoside 6'-N-acetyltransferase, complete CDS
>381__aac(6')-Ib__NG_052349.1__23 NG_052349.1 Pseudomonas aeruginosa UCR-Pae186 aac(6')-Ib gene for AAC(6')-Ib family aminoglycoside 6'-N-acetyltransferase, complete CDS
>381__aac(6')-Ib__NG_052361.1__24 NG_052361.1 Pseudomonas aeruginosa P11 aac(6')-Ib gene for AAC(6')-Ib family aminoglycoside 6'-N-acetyltransferase, complete CDS
>381__aac(6')-Ib__NG_052481.1__25 NG_052481.1 Pseudomonas aeruginosa aac(6')-Ib gene for AAC(6')-Ib family aminoglycoside 6'-N-acetyltransferase, complete CDS
>381__aac(6')-Ib__NG_052520.1__26 NG_052520.1 Pseudomonas aeruginosa aac(6')-Ib gene for AAC(6')-Ib family aminoglycoside 6'-N-acetyltransferase, complete CDS
>381__aac(6')-Ib__NG_052628.1__27 NG_052628.1 Pseudomonas aeruginosa 608748_668748 aac(6')-Ib gene for AAC(6')-Ib family aminoglycoside 6'-N-acetyltransferase, complete CDS
>381__aac(6')-Ib__NG_052503.1__28 NG_052503.1 Pseudomonas monteilii aac(6')-Ib gene for AAC(6')-Ib family aminoglycoside 6'-N-acetyltransferase, complete CDS
>381__aac(6')-Ib__NG_052517.1__29 NG_052517.1 Psychrobacter pulmonis a40 aac(6')-Ib gene for AAC(6')-Ib family aminoglycoside 6'-N-acetyltransferase, complete CDS
>381__aac(6')-Ib__NG_048578.1__30 NG_048578.1 Salmonella enterica subsp. enterica serovar Typhimurium pSTI1 aac(6')-Ib gene for aminoglycoside N-acetyltransferase AAC(6')-Ib11, complete CDS
>381__aac(6')-Ib__NG_047284.1__31 NG_047284.1 Serratia marcescens aac(6')-Ib gene for AAC(6')-Ib family aminoglycoside 6'-N-acetyltransferase, complete CDS
>381__aac(6')-Ib__NG_052213.1__32 NG_052213.1 Stenotrophomonas maltophilia M16 aac(6')-Ib gene for AAC(6')-Ib family aminoglycoside 6'-N-acetyltransferase, complete CDS
>381__aac(6')-Ib__NG_052024.1__33 NG_052024.1 uncultured bacterium aac(6')-Ib gene for AAC(6')-Ib family aminoglycoside 6'-N-acetyltransferase, complete CDS
>381__aac(6')-Ib__NG_052059.1__34 NG_052059.1 uncultured bacterium pEMB2 aac(6')-Ib gene for AAC(6')-Ib family aminoglycoside 6'-N-acetyltransferase, complete CDS
>381__aac(6')-Ib__NG_052303.1__35 NG_052303.1 uncultured bacterium aac(6')-Ib gene for AAC(6')-Ib family aminoglycoside 6'-N-acetyltransferase, complete CDS
>381__aac(6')-Ib__NG_051435.1__36 NG_051435.1 Vibrio cholerae aac(6')-Ib gene for AAC(6')-Ib family aminoglycoside 6'-N-acetyltransferase, complete CDS
>382__aac(6')-Im__NG_052530.1__1 NG_052530.1 [Clostridium] clostridioforme 90B1 aac(6')-Im gene for aminoglycoside N-acetyltransferase AAC(6')-Im, complete CDS
>382__aac(6')-Im__NG_052222.1__2 NG_052222.1 Campylobacter coli COL B1-266 aac(6')-Im gene for aminoglycoside N-acetyltransferase AAC(6')-Im, complete CDS
>382__aac(6')-Im__NG_047306.1__3 NG_047306.1 Escherichia coli aac(6')-Im gene for aminoglycoside N-acetyltransferase AAC(6')-Im, complete CDS
>383__aac(6')-Il__NG_047303.1__1 NG_047303.1 [Enterobacter] aerogenes pBWH301 aac(6')-Il gene for aminoglycoside N-acetyltransferase AAC(6')-Il, complete CDS
>383__aac(6')-Il__NG_052392.1__2 NG_052392.1 Klebsiella pneumoniae Kp7.11 aac(6')-Il gene for aminoglycoside N-acetyltransferase AAC(6')-Il, complete CDS
>383__aac(6')-Il__NG_047305.1__3 NG_047305.1 Proteus mirabilis P13 unnamed aac(6')-Il gene for aminoglycoside N-acetyltransferase AAC(6')-Il, complete CDS
>383__aac(6')-Il__NG_047304.1__4 NG_047304.1 Pseudomonas aeruginosa 3599 aac(6')-Il gene for aminoglycoside N-acetyltransferase AAC(6')-Il, complete CDS
>384__aac(6')-Ii__NG_047298.1__1 NG_047298.1 Enterococcus faecium BM 54-32 aac(6')-Ii gene for aminoglycoside N-acetyltransferase AAC(6')-Ii, complete CDS
>385__aac(6')-Ih__NG_047297.1__1 NG_047297.1 Acinetobacter baumannii BM2686 aac(6')-Ih gene for aminoglycoside N-acetyltransferase AAC(6')-Ih, complete CDS
>386__aac(6')-Ik__NG_047302.1__1 NG_047302.1 Acinetobacter sp. CIP-A165 CIP A165 aac(6')-Ik gene for aminoglycoside N-acetyltransferase AAC(6')-Ik, complete CDS
>387__aac(6')-Ij__NG_047301.1__1 NG_047301.1 Acinetobacter genomosp. 13 BM2689 aac(6')-Ij gene for aminoglycoside N-acetyltransferase AAC(6')-Ij, complete CDS
>388__aac(6')-Iu__NG_047313.1__1 NG_047313.1 Acinetobacter dispersus 942 SEIP87.314 aac(6')-Iu gene for aminoglycoside N-acetyltransferase AAC(6')-Iu, complete CDS
>389__aac(6')-It__NG_047312.1__1 NG_047312.1 Acinetobacter genomosp. 16BJ 1011 aac(6')-It gene for aminoglycoside N-acetyltransferase AAC(6')-It, complete CDS
>390__aac(6')-Iw__NG_047315.1__1 NG_047315.1 Acinetobacter sp. 640 aac(6')-Iw gene for aminoglycoside N-acetyltransferase AAC(6')-Iw, complete CDS
>391__aac(6')-Iv__NG_047314.1__1 NG_047314.1 Acinetobacter sp. 631 aac(6')-Iv gene for aminoglycoside N-acetyltransferase AAC(6')-Iv, complete CDS
>392__aac(6')-Iq__NG_047308.1__1 NG_047308.1 Klebsiella pneumoniae K1 pLQ1000 aac(6')-Iq gene for aminoglycoside N-acetyltransferase AAC(6')-Iq, complete CDS
>393__aac(6')-Ip__NG_047307.2__1 NG_047307.2 Citrobacter freundii aac(6')-Ip gene for aminoglycoside 6'-N-acetyltransferase AAC(6')-Ip, complete CDS
>394__aac(6')-Is__NG_047310.1__1 NG_047310.1 Acinetobacter variabilis 79 aac(6')-Is gene for aminoglycoside N-acetyltransferase AAC(6')-Is, complete CDS
>395__aac(6')-Ir__NG_047309.1__1 NG_047309.1 Acinetobacter genomosp. 13BJ 382 (105/85) aac(6')-Ir gene for aminoglycoside N-acetyltransferase AAC(6')-Ir, complete CDS
>396__tet(39)__NG_048137.1__1 NG_048137.1 Acinetobacter sp. LUH5605 ptet5605 tet(39) gene for tetracycline efflux MFS transporter Tet(39), complete CDS
>397__aac(6')-Ix__NG_047316.1__1 NG_047316.1 Acinetobacter sp. BM2722 aac(6')-Ix gene for aminoglycoside N-acetyltransferase AAC(6')-Ix, complete CDS
>398__aac(6')-Iz__NG_047317.1__1 NG_047317.1 Stenotrophomonas maltophilia aac(6')-Iz gene for aminoglycoside N-acetyltransferase AAC(6')-Iz, complete CDS
>398__aac(6')-Iz__NG_052348.1__2 NG_052348.1 Stenotrophomonas maltophilia 13637 aac(6')-Iz gene for aminoglycoside N-acetyltransferase AAC(6')-Iz, complete CDS
>398__aac(6')-Iz__NG_052377.1__3 NG_052377.1 Stenotrophomonas maltophilia KJ aac(6')-Iz gene for aminoglycoside N-acetyltransferase AAC(6')-Iz, complete CDS
>398__aac(6')-Iz__NG_052390.1__4 NG_052390.1 Stenotrophomonas maltophilia EPM1 aac(6')-Iz gene for aminoglycoside N-acetyltransferase AAC(6')-Iz, complete CDS
>398__aac(6')-Iz__NG_052343.1__5 NG_052343.1 Stenotrophomonas maltophilia K279a aac(6')-Iz gene for aminoglycoside N-acetyltransferase AAC(6')-Iz, complete CDS
>399__nimC__NG_048013.1__1 NG_048013.1 Bacteroides thetaiotaomicron BT13 nimC gene for nitroimidazole resistance protein NimC, complete CDS
>400__aadA22__NG_047347.1__1 NG_047347.1 Escherichia coli aadA22 gene for ANT(3'')-Ia family aminoglycoside nucleotidyltransferase AadA22, complete CDS
>400__aadA22__NG_047348.1__2 NG_047348.1 Escherichia coli EC_528-1 aadA22 gene for ANT(3'')-Ia family aminoglycoside nucleotidyltransferase AadA22, complete CDS
>400__aadA22__NG_052323.1__3 NG_052323.1 Escherichia coli aadA22 gene for ANT(3'')-Ia family aminoglycoside nucleotidyltransferase AadA22, complete CDS
>400__aadA22__NG_047346.1__4 NG_047346.1 Salmonella enterica subsp. enterica serovar Typhimurium CNM 179/02 pUO-StVR7 aadA22 gene for ANT(3'')-Ia family aminoglycoside nucleotidyltransferase AadA22, complete CDS
>400__aadA22__NG_052404.1__5 NG_052404.1 uncultured bacterium aadA22 gene for ANT(3'')-Ia family aminoglycoside nucleotidyltransferase AadA22, complete CDS
>401__aadA21__NG_047345.1__1 NG_047345.1 Salmonella enterica subsp. enterica serovar Rissen BF128 aadA21 gene for ANT(3'')-Ia family aminoglycoside nucleotidyltransferase AadA21, complete CDS
>401__aadA21__NG_047344.1__2 NG_047344.1 Salmonella enterica subsp. enterica serovar Typhimurium aadA21 gene for ANT(3'')-Ia family aminoglycoside nucleotidyltransferase AadA21, complete CDS
>402__fosK__NG_047898.1__1 NG_047898.1 Acinetobacter soli HK001 fosK gene for fosfomycin resistance glutathione transferase FosK, complete CDS
>403__aadA25__NG_052317.1__1 NG_052317.1 Pasteurella multocida pJR2 aadA25 gene for ANT(3'')-Ia family aminoglycoside nucleotidyltransferase AadA25, complete CDS
>403__aadA25__NG_047352.1__2 NG_047352.1 Pasteurella multocida 36950 aadA25 gene for ANT(3'')-Ia family aminoglycoside nucleotidyltransferase AadA25, complete CDS
>403__aadA25__NG_052538.1__3 NG_052538.1 Salmonella enterica subsp. enterica serovar Newport str. SL254 pSN254 aadA25 gene for ANT(3'')-Ia family aminoglycoside nucleotidyltransferase AadA25, complete CDS
>404__aadA24__NG_052416.1__1 NG_052416.1 Acinetobacter sp. NF120117(CD6) aadA24 gene for ANT(3'')-Ia family aminoglycoside nucleotidyltransferase AadA24, complete CDS
>404__aadA24__NG_047351.1__2 NG_047351.1 Salmonella enterica subsp. enterica serovar Enteritidis aadA24 gene for ANT(3'')-Ia family aminoglycoside nucleotidyltransferase AadA24, complete CDS
>404__aadA24__NG_047350.1__3 NG_047350.1 Salmonella enterica subsp. enterica serovar Newport aadA24 gene for ANT(3'')-Ia family aminoglycoside nucleotidyltransferase AadA24, complete CDS
>405__fosA__NG_051888.1__1 NG_051888.1 Cronobacter turicensis z3032 fosA gene for FosA family fosfomycin resistance glutathione transferase, complete CDS
>405__fosA__NG_050406.1__2 NG_050406.1 Enterobacter cloacae Sam066F1 fosA gene for fosfomycin resistance glutathione transferase FosA2, complete CDS
>405__fosA__NG_050407.1__3 NG_050407.1 Escherichia coli p06607 fosA gene for fosfomycin resistance glutathione transferase FosA3, complete CDS
>405__fosA__NG_050408.1__4 NG_050408.1 Escherichia coli 168 fosA gene for fosfomycin resistance glutathione transferase FosA4, complete CDS
>405__fosA__NG_051497.1__5 NG_051497.1 Escherichia coli YD786 pYD786-2 fosA gene for fosfomycin resistance glutathione transferase FosA6, complete CDS
>405__fosA__NG_050409.1__6 NG_050409.1 Klebsiella pneumoniae KP96 pKP96 fosA gene for fosfomycin resistance glutathione transferase FosA5, complete CDS
>405__fosA__NG_047881.1__7 NG_047881.1 Klebsiella pneumoniae subsp. rhinoscleromatis ATCC 13884 fosA gene for FosA family fosfomycin resistance glutathione transferase, complete CDS
>405__fosA__NG_047884.1__8 NG_047884.1 Klebsiella sp. 4_1_44FAA fosA gene for FosA family fosfomycin resistance glutathione transferase, complete CDS
>405__fosA__NG_047882.1__9 NG_047882.1 Klebsiella sp. MS 92-3 fosA gene for FosA family fosfomycin resistance glutathione transferase, complete CDS
>405__fosA__NG_047883.1__10 NG_047883.1 Pseudomonas sp. 2_1_26 fosA gene for FosA family fosfomycin resistance glutathione transferase, complete CDS
>405__fosA__NG_047885.1__11 NG_047885.1 Raoultella ornithinolytica 10-5246 fosA gene for FosA family fosfomycin resistance glutathione transferase, complete CDS
>405__fosA__NG_050405.1__12 NG_050405.1 Serratia marcescens fosA gene for fosfomycin resistance glutathione transferase FosA, complete CDS
>406__fosB__NG_050411.1__1 NG_050411.1 Bacillus anthracis str. Ames fosB gene for fosfomycin resistance thiol transferase FosB2, complete CDS
>406__fosB__NG_047887.1__2 NG_047887.1 Bacillus cereus As4-12 fosB gene for FosB family fosfomycin resistance thiol transferase, complete CDS
>406__fosB__NG_050591.1__3 NG_050591.1 Bacillus thuringiensis BMB171 fosB gene for fosfomycin resistance thiol transferase FosB1, complete CDS
>406__fosB__NG_050412.1__4 NG_050412.1 Enterococcus faecium Efm-HS0661 fosB gene for fosfomycin resistance thiol transferase FosB3, complete CDS
>406__fosB__NG_050410.1__5 NG_050410.1 Staphylococcus epidermidis BM2641 pIP1842 fosB gene for fosfomycin resistance thiol transferase FosB, complete CDS
>406__fosB__NG_047889.1__6 NG_047889.1 Staphylococcus epidermidis BCM-HMP0060 fosB gene for FosB family fosfomycin resistance thiol transferase, complete CDS
>406__fosB__NG_047888.1__7 NG_047888.1 Staphylococcus epidermidis RP62A fosB gene for FosB family fosfomycin resistance thiol transferase, complete CDS
>407__fosC__NG_047890.1__1 NG_047890.1 Pseudomonas syringae PB-5123 fosC gene for fosfomycin resistance kinase FosC, complete CDS
>408__aac(6')-II__NG_052223.1__1 NG_052223.1 Enterobacter cloacae e818 aac(6')-II gene for AAC(6')-II family aminoglycoside 6'-N-acetyltransferase, complete CDS
>408__aac(6')-II__NG_047269.1__2 NG_047269.1 Pseudomonas aeruginosa c6 aac(6')-II gene for AAC(6')-II family aminoglycoside 6'-N-acetyltransferase, complete CDS
>408__aac(6')-II__NG_052142.1__3 NG_052142.1 Pseudomonas aeruginosa PA70 aac(6')-II gene for AAC(6')-II family aminoglycoside 6'-N-acetyltransferase, complete CDS
>408__aac(6')-II__NG_052505.1__4 NG_052505.1 Pseudomonas aeruginosa ZJ20101701 aac(6')-II gene for AAC(6')-II family aminoglycoside 6'-N-acetyltransferase, complete CDS
>409__blaOXA__NG_049657.1__1 NG_049657.1 Achromobacter dolens Ax336 blaOXA gene for class D beta-lactamase OXA-364, complete CDS
>409__blaOXA__NG_049741.1__2 NG_049741.1 Achromobacter insuavis 2015clin1ach blaOXA gene for oxacillin-hydrolyzing class D beta-lactamase OXA-455, complete CDS
>409__blaOXA__NG_049744.1__3 NG_049744.1 Achromobacter insuavis 2015clin5ach blaOXA gene for class D beta-lactamase OXA-459, complete CDS
>409__blaOXA__NG_049790.1__4 NG_049790.1 Achromobacter insuavis AXX1047 blaOXA gene for oxacillin-hydrolyzing class D beta-lactamase OXA-513, complete CDS
>409__blaOXA__NG_049553.1__5 NG_049553.1 Achromobacter ruhlandii 38 blaOXA gene for class D beta-lactamase OXA-258, complete CDS
>409__blaOXA__NG_049742.1__6 NG_049742.1 Achromobacter sp. 2015clin2ach blaOXA gene for class D beta-lactamase OXA-457, complete CDS
>409__blaOXA__NG_049743.1__7 NG_049743.1 Achromobacter sp. 2015clin4ach blaOXA gene for class D beta-lactamase OXA-458, complete CDS
>409__blaOXA__NG_049407.1__8 NG_049407.1 Achromobacter xylosoxidans CIP 69598 blaOXA gene for oxacillin-hydrolyzing class D beta-lactamase OXA-114a, complete CDS
>409__blaOXA__NG_049408.1__9 NG_049408.1 Achromobacter xylosoxidans 1 blaOXA gene for class D beta-lactamase OXA-114b, complete CDS
>409__blaOXA__NG_049409.1__10 NG_049409.1 Achromobacter xylosoxidans 2 blaOXA gene for class D beta-lactamase OXA-114c, complete CDS
>409__blaOXA__NG_049410.1__11 NG_049410.1 Achromobacter xylosoxidans clinical isolate 3 blaOXA gene for class D beta-lactamase OXA-114d, complete CDS
>409__blaOXA__NG_049411.1__12 NG_049411.1 Achromobacter xylosoxidans clinical isolate 4 blaOXA gene for class D beta-lactamase OXA-114e, complete CDS
>409__blaOXA__NG_049412.1__13 NG_049412.1 Achromobacter xylosoxidans NCTC 10807 blaOXA gene for class D beta-lactamase OXA-114f, complete CDS
>409__blaOXA__NG_049413.1__14 NG_049413.1 Achromobacter xylosoxidans blaOXA gene for class D beta-lactamase OXA-114g, complete CDS
>409__blaOXA__NG_049538.1__15 NG_049538.1 Achromobacter xylosoxidans AXX-A blaOXA gene for class D beta-lactamase OXA-243, complete CDS
>409__blaOXA__NG_049394.1__16 NG_049394.1 Acinetobacter baumannii blaOXA gene for OXA-51 family carbapenem-hydrolyzing class D beta-lactamase OXA-100, complete CDS
>409__blaOXA__NG_049398.1__17 NG_049398.1 Acinetobacter baumannii A457 blaOXA gene for OXA-51 family carbapenem-hydrolyzing class D beta-lactamase OXA-106, complete CDS
>409__blaOXA__NG_049400.1__18 NG_049400.1 Acinetobacter baumannii A473 blaOXA gene for OXA-51 family carbapenem-hydrolyzing class D beta-lactamase OXA-108, complete CDS
>409__blaOXA__NG_049401.1__19 NG_049401.1 Acinetobacter baumannii A343 blaOXA gene for OXA-51 family carbapenem-hydrolyzing class D beta-lactamase OXA-109, complete CDS
>409__blaOXA__NG_049403.1__20 NG_049403.1 Acinetobacter baumannii A404 blaOXA gene for OXA-51 family carbapenem-hydrolyzing class D beta-lactamase OXA-110, complete CDS
>409__blaOXA__NG_049404.1__21 NG_049404.1 Acinetobacter baumannii A135 blaOXA gene for OXA-51 family carbapenem-hydrolyzing class D beta-lactamase OXA-111, complete CDS
>409__blaOXA__NG_049405.1__22 NG_049405.1 Acinetobacter baumannii A368 blaOXA gene for OXA-51 family carbapenem-hydrolyzing class D beta-lactamase OXA-112, complete CDS
>409__blaOXA__NG_049406.1__23 NG_049406.1 Acinetobacter baumannii blaOXA gene for OXA-51 family carbapenem-hydrolyzing class D beta-lactamase OXA-113, complete CDS
>409__blaOXA__NG_049414.1__24 NG_049414.1 Acinetobacter baumannii YMC/KS/05/2 blaOXA gene for OXA-51 family carbapenem-hydrolyzing class D beta-lactamase OXA-115, complete CDS
>409__blaOXA__NG_049415.1__25 NG_049415.1 Acinetobacter baumannii KWT7 blaOXA gene for OXA-51 family carbapenem-hydrolyzing class D beta-lactamase OXA-117, complete CDS
>409__blaOXA__NG_049419.1__26 NG_049419.1 Acinetobacter baumannii blaOXA gene for OXA-51 family carbapenem-hydrolyzing class D beta-lactamase OXA-120, complete CDS
>409__blaOXA__NG_049420.1__27 NG_049420.1 Acinetobacter baumannii 3DWZB51 blaOXA gene for OXA-51 family carbapenem-hydrolyzing class D beta-lactamase OXA-121, complete CDS
>409__blaOXA__NG_049421.1__28 NG_049421.1 Acinetobacter baumannii 3DWZB72 blaOXA gene for OXA-51 family carbapenem-hydrolyzing class D beta-lactamase OXA-122, complete CDS
>409__blaOXA__NG_049422.1__29 NG_049422.1 Acinetobacter baumannii 3DWZB76 blaOXA gene for OXA-51 family carbapenem-hydrolyzing class D beta-lactamase OXA-123, complete CDS
>409__blaOXA__NG_049423.1__30 NG_049423.1 Acinetobacter baumannii 3DWZB77 blaOXA gene for OXA-51 family carbapenem-hydrolyzing class D beta-lactamase OXA-124, complete CDS
>409__blaOXA__NG_049424.1__31 NG_049424.1 Acinetobacter baumannii 3DWZB226 blaOXA gene for OXA-51 family carbapenem-hydrolyzing class D beta-lactamase OXA-125, complete CDS
>409__blaOXA__NG_049425.1__32 NG_049425.1 Acinetobacter baumannii 3DWZB371 blaOXA gene for OXA-51 family carbapenem-hydrolyzing class D beta-lactamase OXA-126, complete CDS
>409__blaOXA__NG_049426.1__33 NG_049426.1 Acinetobacter baumannii 3DWZB627 blaOXA gene for OXA-51 family carbapenem-hydrolyzing class D beta-lactamase OXA-127, complete CDS
>409__blaOXA__NG_049427.1__34 NG_049427.1 Acinetobacter baumannii GV3011 blaOXA gene for OXA-51 family carbapenem-hydrolyzing class D beta-lactamase OXA-128, complete CDS
>409__blaOXA__NG_049430.1__35 NG_049430.1 Acinetobacter baumannii Abd-2 blaOXA gene for OXA-51 family carbapenem-hydrolyzing class D beta-lactamase OXA-130, complete CDS
>409__blaOXA__NG_049431.1__36 NG_049431.1 Acinetobacter baumannii Abd-3 blaOXA gene for OXA-51 family carbapenem-hydrolyzing class D beta-lactamase OXA-131, complete CDS
>409__blaOXA__NG_049432.1__37 NG_049432.1 Acinetobacter baumannii Abd-13 blaOXA gene for OXA-51 family carbapenem-hydrolyzing class D beta-lactamase OXA-132, complete CDS
>409__blaOXA__NG_049438.1__38 NG_049438.1 Acinetobacter baumannii blaOXA gene for OXA-24 family carbapenem-hydrolyzing class D beta-lactamase OXA-139, complete CDS
>409__blaOXA__NG_049441.1__39 NG_049441.1 Acinetobacter baumannii 135040 blaOXA gene for carbapenem-hydrolyzing class D beta-lactamase OXA-143, complete CDS
>409__blaOXA__NG_049442.1__40 NG_049442.1 Acinetobacter baumannii 4 blaOXA gene for OXA-51 family carbapenem-hydrolyzing class D beta-lactamase OXA-144, complete CDS
>409__blaOXA__NG_049444.1__41 NG_049444.1 Acinetobacter baumannii AB1622 blaOXA gene for OXA-23 family carbapenem-hydrolyzing class D beta-lactamase OXA-146, complete CDS
>409__blaOXA__NG_049446.1__42 NG_049446.1 Acinetobacter baumannii AB1 blaOXA gene for OXA-51 family carbapenem-hydrolyzing class D beta-lactamase OXA-148, complete CDS
>409__blaOXA__NG_049447.1__43 NG_049447.1 Acinetobacter baumannii AB2 blaOXA gene for OXA-51 family carbapenem-hydrolyzing class D beta-lactamase OXA-149, complete CDS
>409__blaOXA__NG_049449.1__44 NG_049449.1 Acinetobacter baumannii AB3 blaOXA gene for OXA-51 family carbapenem-hydrolyzing class D beta-lactamase OXA-150, complete CDS
>409__blaOXA__NG_049459.1__45 NG_049459.1 Acinetobacter baumannii AB195 blaOXA gene for OXA-24 family carbapenem-hydrolyzing class D beta-lactamase OXA-160, complete CDS
>409__blaOXA__NG_049463.1__46 NG_049463.1 Acinetobacter baumannii Dem1R blaOXA gene for OXA-58 family carbapenem-hydrolyzing class D beta-lactamase OXA-164, complete CDS
>409__blaOXA__NG_049464.1__47 NG_049464.1 Acinetobacter baumannii AB58 pAB58 blaOXA gene for OXA-23 family carbapenem-hydrolyzing class D beta-lactamase OXA-165, complete CDS
>409__blaOXA__NG_049465.1__48 NG_049465.1 Acinetobacter baumannii AB79 pAB79 blaOXA gene for OXA-23 family carbapenem-hydrolyzing class D beta-lactamase OXA-166, complete CDS
>409__blaOXA__NG_049466.1__49 NG_049466.1 Acinetobacter baumannii AB167 pAB167 blaOXA gene for OXA-23 family carbapenem-hydrolyzing class D beta-lactamase OXA-167, complete CDS
>409__blaOXA__NG_049467.1__50 NG_049467.1 Acinetobacter baumannii AB171 pAB171 blaOXA gene for OXA-23 family carbapenem-hydrolyzing class D beta-lactamase OXA-168, complete CDS
>409__blaOXA__NG_049468.1__51 NG_049468.1 Acinetobacter baumannii AB286 pAB286 blaOXA gene for OXA-23 family carbapenem-hydrolyzing class D beta-lactamase OXA-169, complete CDS
>409__blaOXA__NG_049470.1__52 NG_049470.1 Acinetobacter baumannii AB315 pAB315 blaOXA gene for OXA-23 family carbapenem-hydrolyzing class D beta-lactamase OXA-170, complete CDS
>409__blaOXA__NG_049471.1__53 NG_049471.1 Acinetobacter baumannii AB322 pAB322 blaOXA gene for OXA-23 family carbapenem-hydrolyzing class D beta-lactamase OXA-171, complete CDS
>409__blaOXA__NG_049472.1__54 NG_049472.1 Acinetobacter baumannii CM8 blaOXA gene for OXA-51 family carbapenem-hydrolyzing class D beta-lactamase OXA-172, complete CDS
>409__blaOXA__NG_049473.1__55 NG_049473.1 Acinetobacter baumannii CM19 blaOXA gene for OXA-51 family carbapenem-hydrolyzing class D beta-lactamase OXA-173, complete CDS
>409__blaOXA__NG_049474.1__56 NG_049474.1 Acinetobacter baumannii NTUH8 blaOXA gene for OXA-51 family carbapenem-hydrolyzing class D beta-lactamase OXA-174, complete CDS
>409__blaOXA__NG_049475.1__57 NG_049475.1 Acinetobacter baumannii CCH37 blaOXA gene for OXA-51 family carbapenem-hydrolyzing class D beta-lactamase OXA-175, complete CDS
>409__blaOXA__NG_049476.1__58 NG_049476.1 Acinetobacter baumannii TSGH23 blaOXA gene for OXA-51 family carbapenem-hydrolyzing class D beta-lactamase OXA-176, complete CDS
>409__blaOXA__NG_049477.1__59 NG_049477.1 Acinetobacter baumannii FE10 blaOXA gene for OXA-51 family carbapenem-hydrolyzing class D beta-lactamase OXA-177, complete CDS
[truncated: 2,277 more rows]
